# Supplementary material for: Influenza A virus NS1 effector domain is required for PA-X-mediated host shutoff in infected cells
Source: J Virol. 2024 Apr 17;98(5):e01901-23. doi: 10.1128/jvi.01901-23 (PMC11092343; doi:10.1128/jvi.01901-23)
Supplement: Table S1 — Read and poly(A) analysis summary for individual host transcripts. [file jvi.01901-23-s0002.xlsx]

## Sheet: Host_genes
S1 Table. Read and poly(A) analysis summary for individual host transcripts. Nuc.: nuclear; Cyt.: cytoplasmic; mock: mock-infected cells; WT: wild-type PR8 infected cells; PA(fs): PR8-PA(fs) mutant virus infected cells; N80: PR8-NS1(N80) mutant virus infected cells.
Gene code	Nuc. mock reads	Nuc. mock polyA reads	Nuc. mock polyA length	Nuc. WT reads	Nuc. WT polyA reads	Nuc. WT polyA length	Nuc. PA(fs) reads	Nuc. PA(fs) polyA reads	Nuc. PA(fs) polyA length	Nuc. N80 reads	Nuc. N80 polyA reads	Nuc. N80 polyA length	Cyt. mock reads	Cyt. mock polyA reads	Cyt. mock polyA length	Cyt. WT reads	Cyt. WT polyA reads	Cyt. WT polyA length	Annotation
ENSG00000000003	74	46	99	27	16	92	42	31	82	75	56	118	62	48	105	29	17	78	TSPAN6;tetraspanin 6 ;;
ENSG00000000419	45	32	105	0	0	0	0	0	0	50	34	96	63	46	137	0	0	0	DPM1;dolichyl-phosphate mannosyltransferase subunit 1%2C catalytic ;;
ENSG00000000971	23	16	197	0	0	0	0	0	0	0	0	0	0	0	0	0	0	0	CFH;complement factor H ;;
ENSG00000001036	112	92	109	25	23	92	55	39	95	71	57	126	78	59	105	0	0	0	FUCA2;alpha-L-fucosidase 2 ;;
ENSG00000001084	255	182	144	0	0	0	77	53	136	256	181	151	151	116	132	0	0	0	GCLC;glutamate-cysteine ligase catalytic subunit ;;
ENSG00000001497	62	47	96	0	0	0	21	10	134	52	37	117	61	45	82	0	0	0	LAS1L;LAS1 like ribosome biogenesis factor ;;
ENSG00000001629	0	0	0	0	0	0	0	0	0	0	0	0	20	14	151	0	0	0	ANKIB1;ankyrin repeat and IBR domain containing 1 ;;
ENSG00000001630	148	110	125	0	0	0	78	66	116	147	116	134	63	47	115	0	0	0	CYP51A1;cytochrome P450 family 51 subfamily A member 1 ;;
ENSG00000002330	29	21	107	0	0	0	0	0	0	29	23	84	168	145	81	26	15	58	BAD;BCL2 associated agonist of cell death ;;
ENSG00000002549	26	15	121	0	0	0	0	0	0	25	17	156	23	13	127	0	0	0	LAP3;leucine aminopeptidase 3 ;;
ENSG00000002834	186	139	113	0	0	0	96	72	103	176	138	131	222	172	101	0	0	0	LASP1;LIM and SH3 protein 1 ;;
ENSG00000002919	0	0	0	0	0	0	0	0	0	0	0	0	21	18	120	0	0	0	SNX11;sorting nexin 11 ;;
ENSG00000003056	98	67	115	43	35	113	70	55	105	225	165	137	55	41	94	35	29	112	M6PR;mannose-6-phosphate receptor%2C cation dependent ;;
ENSG00000003249	0	0	0	0	0	0	0	0	0	0	0	0	75	55	95	0	0	0	DBNDD1;dysbindin domain containing 1 ;;
ENSG00000003402	22	19	135	0	0	0	0	0	0	33	27	132	35	24	103	0	0	0	CFLAR;CASP8 and FADD like apoptosis regulator ;;
ENSG00000003436	72	54	145	0	0	0	0	0	0	55	40	165	25	19	131	0	0	0	TFPI;tissue factor pathway inhibitor ;;
ENSG00000003756	24	19	183	0	0	0	0	0	0	28	19	196	0	0	0	0	0	0	RBM5;RNA binding motif protein 5 ;;
ENSG00000004059	66	48	107	36	24	114	62	46	97	103	74	107	243	200	100	64	49	87	ARF5;ADP ribosylation factor 5 ;;
ENSG00000004142	53	39	99	0	0	0	34	29	95	60	46	109	163	139	104	23	17	101	POLDIP2;DNA polymerase delta interacting protein 2 ;;
ENSG00000004399	20	17	184	0	0	0	0	0	0	0	0	0	0	0	0	0	0	0	PLXND1;plexin D1 ;;
ENSG00000004455	66	53	95	0	0	0	28	25	91	64	47	111	128	108	90	0	0	0	AK2;adenylate kinase 2 ;;
ENSG00000004478	150	116	89	109	83	99	225	168	82	214	151	115	145	107	93	68	57	90	FKBP4;FKBP prolyl isomerase 4 ;;
ENSG00000004487	39	27	161	0	0	0	0	0	0	35	30	134	24	20	114	0	0	0	KDM1A;lysine demethylase 1A ;;
ENSG00000004660	23	18	165	0	0	0	0	0	0	0	0	0	20	17	135	0	0	0	CAMKK1;calcium/calmodulin dependent protein kinase kinase 1 ;;
ENSG00000004700	37	46	132	0	0	0	0	0	0	0	0	0	0	0	0	0	0	0	RECQL;RecQ like helicase ;;
ENSG00000004779	100	75	117	36	23	78	92	68	88	178	131	110	330	269	97	67	56	92	NDUFAB1;NADH:ubiquinone oxidoreductase subunit AB1 ;;
ENSG00000004864	34	22	109	0	0	0	0	0	0	32	21	144	29	18	151	0	0	0	SLC25A13;solute carrier family 25 member 13 ;;
ENSG00000004866	0	0	0	0	0	0	0	0	0	0	0	0	20	17	93	0	0	0	ST7;suppression of tumorigenicity 7 ;;
ENSG00000004897	47	29	169	0	0	0	27	17	137	34	16	181	32	17	138	0	0	0	CDC27;cell division cycle 27 ;;
ENSG00000004961	27	17	105	25	19	131	31	24	129	55	48	126	45	36	98	0	0	0	HCCS;holocytochrome c synthase ;;
ENSG00000004975	24	16	158	0	0	0	0	0	0	33	22	159	25	17	113	0	0	0	DVL2;dishevelled segment polarity protein 2 ;;
ENSG00000005007	36	27	154	0	0	0	0	0	0	34	25	164	0	0	0	0	0	0	UPF1;UPF1 RNA helicase and ATPase ;;
ENSG00000005022	551	424	90	115	96	69	322	256	80	497	382	98	895	700	87	164	128	51	SLC25A5;solute carrier family 25 member 5 ;;
ENSG00000005059	0	0	0	0	0	0	0	0	0	0	0	0	41	32	93	0	0	0	MCUB;mitochondrial calcium uniporter dominant negative subunit beta ;;
ENSG00000005075	37	20	105	0	0	0	26	12	93	48	36	127	360	257	84	38	26	84	POLR2J;RNA polymerase II subunit J ;;
ENSG00000005175	39	27	133	0	0	0	0	0	0	40	27	141	22	14	148	0	0	0	RPAP3;RNA polymerase II associated protein 3 ;;
ENSG00000005187	0	0	0	0	0	0	0	0	0	0	0	0	24	16	122	0	0	0	ACSM3;acyl-CoA synthetase medium chain family member 3 ;;
ENSG00000005194	46	42	121	0	0	0	26	21	116	87	66	123	59	47	112	0	0	0	CIAPIN1;cytokine induced apoptosis inhibitor 1 ;;
ENSG00000005436	0	0	0	0	0	0	0	0	0	20	16	102	0	0	0	0	0	0	GCFC2;GC-rich sequence DNA-binding factor 2 ;;
ENSG00000005448	59	32	81	0	0	0	32	21	64	34	19	103	131	76	80	0	0	0	WDR54;WD repeat domain 54 ;;
ENSG00000005486	55	42	110	0	0	0	29	24	92	78	48	125	90	74	97	0	0	0	RHBDD2;rhomboid domain containing 2 ;;
ENSG00000005700	27	17	159	0	0	0	0	0	0	0	0	0	0	0	0	0	0	0	IBTK;inhibitor of Bruton tyrosine kinase ;;
ENSG00000005801	20	12	141	0	0	0	0	0	0	0	0	0	0	0	0	0	0	0	ZNF195;zinc finger protein 195 ;;
ENSG00000005812	0	0	0	0	0	0	0	0	0	22	12	182	0	0	0	0	0	0	FBXL3;F-box and leucine rich repeat protein 3 ;;
ENSG00000005882	0	0	0	0	0	0	0	0	0	0	0	0	31	23	94	0	0	0	PDK2;pyruvate dehydrogenase kinase 2 ;;
ENSG00000005884	334	255	131	38	31	161	281	214	130	396	321	160	68	54	125	20	18	138	ITGA3;integrin subunit alpha 3 ;;
ENSG00000005893	153	109	125	27	20	83	79	55	116	139	108	133	41	31	127	0	0	0	LAMP2;lysosomal associated membrane protein 2 ;;
ENSG00000006007	50	33	99	24	22	101	35	26	79	66	51	104	89	64	90	31	22	97	GDE1;glycerophosphodiester phosphodiesterase 1 ;;
ENSG00000006015	26	19	89	0	0	0	0	0	0	0	0	0	102	84	73	20	14	48	REX1BD;required for excision 1-B domain containing ;;
ENSG00000006062	24	18	167	0	0	0	0	0	0	32	23	204	0	0	0	0	0	0	MAP3K14;mitogen-activated protein kinase kinase kinase 14 ;;
ENSG00000006118	51	43	140	0	0	0	36	31	98	62	47	154	0	0	0	0	0	0	TMEM132A;transmembrane protein 132A ;;
ENSG00000006125	203	155	115	0	0	0	121	98	100	170	122	126	122	95	107	0	0	0	AP2B1;adaptor related protein complex 2 subunit beta 1 ;;
ENSG00000006194	0	0	0	0	0	0	0	0	0	40	29	169	21	19	115	0	0	0	ZNF263;zinc finger protein 263 ;;
ENSG00000006282	24	15	143	0	0	0	30	20	104	35	23	167	62	47	112	0	0	0	SPATA20;spermatogenesis associated 20 ;;
ENSG00000006327	32	27	101	31	24	103	66	52	83	136	107	100	143	117	94	83	66	85	TNFRSF12A;TNF receptor superfamily member 12A ;;
ENSG00000006451	20	16	111	0	0	0	0	0	0	42	31	108	49	37	94	21	17	137	RALA;RAS like proto-oncogene A ;;
ENSG00000006453	28	20	123	0	0	0	0	0	0	34	27	160	48	27	108	0	0	0	BAIAP2L1;BAR/IMD domain containing adaptor protein 2 like 1 ;;
ENSG00000006468	0	0	0	0	0	0	0	0	0	22	16	137	0	0	0	0	0	0	ETV1;ETS variant transcription factor 1 ;;
ENSG00000006534	98	77	125	0	0	0	35	27	97	68	53	132	122	103	103	0	0	0	ALDH3B1;aldehyde dehydrogenase 3 family member B1 ;;
ENSG00000006625	28	22	129	0	0	0	28	21	103	48	38	104	116	92	103	24	21	90	GGCT;gamma-glutamylcyclotransferase ;;
ENSG00000006634	25	14	116	0	0	0	0	0	0	0	0	0	22	16	117	0	0	0	DBF4;DBF4 zinc finger ;;
ENSG00000006652	0	0	0	0	0	0	0	0	0	27	21	230	0	0	0	0	0	0	IFRD1;interferon related developmental regulator 1 ;;
ENSG00000006712	0	0	0	0	0	0	0	0	0	37	17	115	32	16	88	0	0	0	PAF1;PAF1 homolog%2C Paf1/RNA polymerase II complex component ;;
ENSG00000006744	80	55	133	0	0	0	42	21	119	90	62	146	47	33	113	0	0	0	ELAC2;elaC ribonuclease Z 2 ;;
ENSG00000006756	20	14	143	0	0	0	0	0	0	0	0	0	0	0	0	0	0	0	ARSD;arylsulfatase D ;;
ENSG00000006757	0	0	0	0	0	0	0	0	0	0	0	0	20	16	77	0	0	0	PNPLA4;patatin like phospholipase domain containing 4 ;;
ENSG00000006831	35	29	153	0	0	0	20	15	126	45	36	155	39	29	134	0	0	0	ADIPOR2;adiponectin receptor 2 ;;
ENSG00000007080	23	16	105	0	0	0	0	0	0	26	17	127	99	85	83	0	0	0	CCDC124;coiled-coil domain containing 124 ;;
ENSG00000007168	89	68	116	0	0	0	54	44	118	95	64	130	87	65	128	0	0	0	PAFAH1B1;platelet activating factor acetylhydrolase 1b regulatory subunit 1 ;;
ENSG00000007202	43	20	86	0	0	0	0	0	0	50	34	128	38	23	110	0	0	0	KIAA0100;KIAA0100 ;;
ENSG00000007255	40	31	86	0	0	0	0	0	0	27	19	115	133	99	95	0	0	0	TRAPPC6A;trafficking protein particle complex subunit 6A ;;
ENSG00000007376	0	0	0	0	0	0	0	0	0	0	0	0	25	12	118	0	0	0	RPUSD1;RNA pseudouridine synthase domain containing 1 ;;
ENSG00000007384	0	0	0	0	0	0	0	0	0	21	14	174	0	0	0	0	0	0	RHBDF1;rhomboid 5 homolog 1 ;;
ENSG00000007392	27	23	136	0	0	0	0	0	0	31	25	148	32	21	115	0	0	0	LUC7L;LUC7 like ;;
ENSG00000007520	35	11	104	0	0	0	27	11	91	34	10	83	163	68	83	0	0	0	TSR3;TSR3 ribosome maturation factor ;;
ENSG00000007541	20	16	131	0	0	0	0	0	0	0	0	0	24	18	120	0	0	0	PIGQ;phosphatidylinositol glycan anchor biosynthesis class Q ;;
ENSG00000008018	214	159	95	28	19	88	93	64	75	165	129	107	383	265	87	71	48	77	PSMB1;proteasome 20S subunit beta 1 ;;
ENSG00000008130	0	0	0	0	0	0	0	0	0	0	0	0	26	24	142	0	0	0	NADK;NAD kinase ;;
ENSG00000008282	86	59	121	31	17	98	57	40	115	136	91	153	68	45	107	47	36	98	SYPL1;synaptophysin like 1 ;;
ENSG00000008294	52	36	176	0	0	0	39	32	170	54	38	195	0	0	0	0	0	0	SPAG9;sperm associated antigen 9 ;;
ENSG00000008324	20	12	121	0	0	0	0	0	0	0	0	0	50	39	79	0	0	0	SS18L2;SS18 like 2 ;;
ENSG00000008382	0	0	0	0	0	0	0	0	0	0	0	0	23	18	92	0	0	0	MPND;MPN domain containing ;;
ENSG00000008394	573	424	119	174	130	84	232	168	95	503	358	116	1090	813	111	252	192	79	MGST1;microsomal glutathione S-transferase 1 ;;
ENSG00000008405	0	0	0	0	0	0	0	0	0	26	19	255	0	0	0	0	0	0	CRY1;cryptochrome circadian regulator 1 ;;
ENSG00000008838	28	18	106	0	0	0	0	0	0	28	18	200	28	21	122	0	0	0	MED24;mediator complex subunit 24 ;;
ENSG00000008952	75	53	110	0	0	0	32	24	132	103	77	143	22	14	102	23	19	96	SEC62;SEC62 homolog%2C preprotein translocation factor ;;
ENSG00000008988	721	567	91	592	473	66	709	569	69	878	678	96	4810	3873	80	2577	2179	63	RPS20;ribosomal protein S20 ;;
ENSG00000009307	123	92	116	0	0	0	86	62	88	130	92	140	90	67	102	22	16	123	CSDE1;cold shock domain containing E1 ;;
ENSG00000009335	30	19	160	0	0	0	0	0	0	24	17	151	0	0	0	0	0	0	UBE3C;ubiquitin protein ligase E3C ;;
ENSG00000009830	21	17	130	0	0	0	0	0	0	26	21	163	0	0	0	0	0	0	POMT2;protein O-mannosyltransferase 2 ;;
ENSG00000009844	28	21	124	22	15	76	0	0	0	47	36	123	25	22	94	0	0	0	VTA1;vesicle trafficking 1 ;;
ENSG00000009954	44	29	151	0	0	0	0	0	0	38	31	173	0	0	0	0	0	0	BAZ1B;bromodomain adjacent to zinc finger domain 1B ;;
ENSG00000010017	0	0	0	0	0	0	0	0	0	24	17	150	0	0	0	0	0	0	RANBP9;RAN binding protein 9 ;;
ENSG00000010165	36	24	104	0	0	0	0	0	0	35	28	135	25	18	96	0	0	0	METTL13;methyltransferase 13%2C eEF1A lysine and N-terminal methyltransferase ;;
ENSG00000010219	0	0	0	0	0	0	0	0	0	0	0	0	42	34	87	0	0	0	DYRK4;dual specificity tyrosine phosphorylation regulated kinase 4 ;;
ENSG00000010244	95	65	134	0	0	0	53	40	119	130	99	134	113	94	115	0	0	0	ZNF207;zinc finger protein 207 ;;
ENSG00000010256	158	95	97	28	18	76	74	43	76	102	67	102	199	141	84	25	18	75	UQCRC1;ubiquinol-cytochrome c reductase core protein 1 ;;
ENSG00000010270	30	25	131	0	0	0	23	20	82	46	30	139	59	46	105	30	27	116	STARD3NL;STARD3 N-terminal like ;;
ENSG00000010278	143	101	124	40	33	111	91	74	120	232	172	149	99	77	125	38	34	102	CD9;CD9 molecule ;;
ENSG00000010292	71	40	130	0	0	0	35	24	76	52	37	166	51	25	128	0	0	0	NCAPD2;non-SMC condensin I complex subunit D2 ;;
ENSG00000010404	0	0	0	0	0	0	0	0	0	0	0	0	76	105	115	21	45	119	IDS;iduronate 2-sulfatase ;;
ENSG00000010626	0	0	0	0	0	0	0	0	0	0	0	0	29	19	77	0	0	0	LRRC23;leucine rich repeat containing 23 ;;
ENSG00000011007	0	0	0	0	0	0	0	0	0	24	19	127	0	0	0	0	0	0	ELOA;elongin A ;;
ENSG00000011009	21	18	113	0	0	0	0	0	0	46	35	127	71	67	88	0	0	0	LYPLA2;lysophospholipase 2 ;;
ENSG00000011028	117	91	142	0	0	0	26	19	132	64	50	159	0	0	0	0	0	0	MRC2;mannose receptor C type 2 ;;
ENSG00000011052	0	0	0	0	0	0	0	0	0	24	176	112	0	0	0	0	0	0	NME1-NME2;NME1-NME2 readthrough ;;
ENSG00000011243	0	0	0	0	0	0	0	0	0	48	29	114	24	14	86	20	17	119	AKAP8L;A-kinase anchoring protein 8 like ;;
ENSG00000011260	80	40	107	0	0	0	31	16	133	54	17	139	88	38	101	0	0	0	UTP18;UTP18 small subunit processome component ;;
ENSG00000011275	0	0	0	0	0	0	0	0	0	24	17	160	0	0	0	0	0	0	RNF216;ring finger protein 216 ;;
ENSG00000011295	27	22	140	0	0	0	0	0	0	31	24	151	26	21	114	0	0	0	TTC19;tetratricopeptide repeat domain 19 ;;
ENSG00000011304	183	140	118	49	36	119	144	112	106	255	191	136	137	108	129	39	29	118	PTBP1;polypyrimidine tract binding protein 1 ;;
ENSG00000011422	23	17	106	0	0	0	38	34	117	94	74	134	25	19	114	21	15	103	PLAUR;plasminogen activator%2C urokinase receptor ;;
ENSG00000011426	58	47	135	0	0	0	31	26	156	44	31	191	0	0	0	0	0	0	ANLN;anillin%2C actin binding protein ;;
ENSG00000011454	20	15	144	0	0	0	0	0	0	24	19	145	0	0	0	0	0	0	RABGAP1;RAB GTPase activating protein 1 ;;
ENSG00000011478	0	0	0	0	0	0	0	0	0	22	16	147	0	0	0	0	0	0	QPCTL;glutaminyl-peptide cyclotransferase like ;;
ENSG00000011485	40	32	121	0	0	0	0	0	0	57	50	135	58	50	124	0	0	0	PPP5C;protein phosphatase 5 catalytic subunit ;;
ENSG00000012048	25	18	136	0	0	0	0	0	0	0	0	0	0	0	0	0	0	0	BRCA1;BRCA1 DNA repair associated ;;
ENSG00000012061	72	49	100	0	0	0	34	24	107	56	40	113	206	160	88	27	25	78	ERCC1;ERCC excision repair 1%2C endonuclease non-catalytic subunit ;;
ENSG00000012174	50	30	159	0	0	0	0	0	0	37	26	132	0	0	0	0	0	0	MBTPS2;membrane bound transcription factor peptidase%2C site 2 ;;
ENSG00000012660	73	52	127	0	0	0	42	33	112	93	70	130	50	36	97	0	0	0	ELOVL5;ELOVL fatty acid elongase 5 ;;
ENSG00000012822	0	0	0	0	0	0	0	0	0	24	17	167	0	0	0	0	0	0	CALCOCO1;calcium binding and coiled-coil domain 1 ;;
ENSG00000012963	23	18	117	0	0	0	0	0	0	21	18	109	0	0	0	0	0	0	UBR7;ubiquitin protein ligase E3 component n-recognin 7 ;;
ENSG00000013275	215	23	109	80	8	112	132	24	82	227	26	125	399	31	85	95	12	84	PSMC4;proteasome 26S subunit%2C ATPase 4 ;;
ENSG00000013288	24	21	137	0	0	0	0	0	0	0	0	0	0	0	0	0	0	0	MAN2B2;mannosidase alpha class 2B member 2 ;;
ENSG00000013306	47	29	107	20	11	81	33	14	114	47	23	154	249	143	81	45	18	60	SLC25A39;solute carrier family 25 member 39 ;;
ENSG00000013364	176	50	83	0	0	0	52	13	81	133	30	95	126	30	88	0	0	0	MVP;major vault protein ;;
ENSG00000013374	30	25	155	0	0	0	0	0	0	27	19	128	21	18	79	0	0	0	NUB1;negative regulator of ubiquitin like proteins 1 ;;
ENSG00000013375	0	0	0	0	0	0	0	0	0	23	17	125	0	0	0	0	0	0	PGM3;phosphoglucomutase 3 ;;
ENSG00000013441	24	16	223	0	0	0	0	0	0	44	24	237	0	0	0	0	0	0	CLK1;CDC like kinase 1 ;;
ENSG00000013561	21	16	119	0	0	0	0	0	0	29	25	148	23	18	122	0	0	0	RNF14;ring finger protein 14 ;;
ENSG00000013563	0	0	0	0	0	0	0	0	0	21	18	163	20	17	103	0	0	0	DNASE1L1;deoxyribonuclease 1 like 1 ;;
ENSG00000013573	0	0	0	0	0	0	0	0	0	30	20	224	0	0	0	0	0	0	DDX11;DEAD/H-box helicase 11 ;;
ENSG00000013583	48	39	91	0	0	0	0	0	0	46	36	102	104	84	85	0	0	0	HEBP1;heme binding protein 1 ;;
ENSG00000013588	69	50	134	41	26	153	58	45	148	143	102	136	0	0	0	29	23	114	GPRC5A;G protein-coupled receptor class C group 5 member A ;;
ENSG00000013810	23	19	133	0	0	0	0	0	0	0	0	0	32	26	112	0	0	0	TACC3;transforming acidic coiled-coil containing protein 3 ;;
ENSG00000014138	31	28	117	0	0	0	0	0	0	0	0	0	27	19	98	0	0	0	POLA2;DNA polymerase alpha 2%2C accessory subunit ;;
ENSG00000014164	0	0	0	0	0	0	0	0	0	25	18	150	27	21	126	0	0	0	ZC3H3;zinc finger CCCH-type containing 3 ;;
ENSG00000014216	161	126	111	0	0	0	48	36	104	137	108	130	127	113	104	0	0	0	CAPN1;calpain 1 ;;
ENSG00000014641	297	220	106	126	94	90	187	138	95	287	206	112	369	282	103	107	89	90	MDH1;malate dehydrogenase 1 ;;
ENSG00000014824	0	0	0	0	0	0	0	0	0	0	0	0	21	16	132	0	0	0	SLC30A9;solute carrier family 30 member 9 ;;
ENSG00000014919	44	36	123	0	0	0	0	0	0	33	24	156	31	25	133	0	0	0	COX15;cytochrome c oxidase assembly homolog COX15 ;;
ENSG00000015153	0	0	0	0	0	0	0	0	0	23	14	120	0	0	0	0	0	0	YAF2;YY1 associated factor 2 ;;
ENSG00000015171	0	0	0	0	0	0	0	0	0	0	0	0	23	13	135	0	0	0	ZMYND11;zinc finger MYND-type containing 11 ;;
ENSG00000015475	0	0	0	0	0	0	0	0	0	31	23	126	42	35	92	0	0	0	BID;BH3 interacting domain death agonist ;;
ENSG00000015479	77	85	130	0	0	0	42	66	123	92	104	161	36	30	129	0	0	0	MATR3;matrin 3 ;;
ENSG00000015568	0	0	0	0	0	0	0	0	0	24	19	193	0	0	0	0	0	0	RGPD5;RANBP2 like and GRIP domain containing 5 ;;
ENSG00000015676	38	26	144	0	0	0	0	0	0	0	0	0	26	16	144	0	0	0	NUDCD3;NudC domain containing 3 ;;
ENSG00000016864	31	16	135	0	0	0	0	0	0	24	18	171	20	13	162	0	0	0	GLT8D1;glycosyltransferase 8 domain containing 1 ;;
ENSG00000017260	51	40	156	0	0	0	29	25	114	47	37	150	0	0	0	0	0	0	ATP2C1;ATPase secretory pathway Ca2+ transporting 1 ;;
ENSG00000017797	0	0	0	0	0	0	0	0	0	0	0	0	25	21	112	0	0	0	RALBP1;ralA binding protein 1 ;;
ENSG00000018236	132	111	153	0	0	0	63	53	136	83	60	155	0	0	0	0	0	0	CNTN1;contactin 1 ;;
ENSG00000018408	83	61	121	30	22	107	48	39	121	102	60	149	59	39	105	37	26	107	WWTR1;WW domain containing transcription regulator 1 ;;
ENSG00000018510	38	29	127	0	0	0	0	0	0	36	27	152	0	0	0	0	0	0	AGPS;alkylglycerone phosphate synthase ;;
ENSG00000018699	29	24	103	0	0	0	0	0	0	0	0	0	0	0	0	0	0	0	TTC27;tetratricopeptide repeat domain 27 ;;
ENSG00000019186	108	79	204	0	0	0	37	24	191	137	103	190	33	22	151	0	0	0	CYP24A1;cytochrome P450 family 24 subfamily A member 1 ;;
ENSG00000020426	24	21	117	0	0	0	0	0	0	0	0	0	30	21	110	0	0	0	MNAT1;MNAT1 component of CDK activating kinase ;;
ENSG00000020922	21	9	198	0	0	0	0	0	0	0	0	0	0	0	0	0	0	0	MRE11;MRE11 homolog%2C double strand break repair nuclease ;;
ENSG00000021355	45	34	128	0	0	0	0	0	0	28	24	145	53	41	100	0	0	0	SERPINB1;serpin family B member 1 ;;
ENSG00000021574	23	20	154	0	0	0	0	0	0	0	0	0	0	0	0	0	0	0	SPAST;spastin ;;
ENSG00000021776	38	32	145	0	0	0	0	0	0	38	28	163	0	0	0	0	0	0	AQR;aquarius intron-binding spliceosomal factor ;;
ENSG00000022267	33	26	111	0	0	0	22	18	69	24	19	141	30	21	93	0	0	0	FHL1;four and a half LIM domains 1 ;;
ENSG00000022277	57	40	120	0	0	0	34	23	84	88	66	106	126	107	87	0	0	0	RTF2;replication termination factor 2 ;;
ENSG00000022556	24	21	91	0	0	0	0	0	0	22	15	172	0	0	0	0	0	0	NLRP2;NLR family pyrin domain containing 2 ;;
ENSG00000022567	0	0	0	0	0	0	0	0	0	0	0	0	20	17	143	0	0	0	SLC45A4;solute carrier family 45 member 4 ;;
ENSG00000022840	35	26	124	0	0	0	21	11	74	40	25	89	70	41	103	22	18	87	RNF10;ring finger protein 10 ;;
ENSG00000023041	28	20	202	0	0	0	0	0	0	29	18	171	37	28	106	0	0	0	ZDHHC6;zinc finger DHHC-type palmitoyltransferase 6 ;;
ENSG00000023171	37	32	142	0	0	0	0	0	0	27	18	142	0	0	0	0	0	0	GRAMD1B;GRAM domain containing 1B ;;
ENSG00000023191	94	73	98	0	0	0	50	37	88	100	73	112	125	90	103	0	0	0	RNH1;ribonuclease/angiogenin inhibitor 1 ;;
ENSG00000023228	41	26	101	0	0	0	22	18	129	30	21	134	36	22	112	0	0	0	NDUFS1;NADH:ubiquinone oxidoreductase core subunit S1 ;;
ENSG00000023287	22	17	139	0	0	0	0	0	0	0	0	0	0	0	0	0	0	0	RB1CC1;RB1 inducible coiled-coil 1 ;;
ENSG00000023318	75	54	126	0	0	0	30	16	92	64	42	110	33	25	95	0	0	0	ERP44;endoplasmic reticulum protein 44 ;;
ENSG00000023330	38	28	117	0	0	0	35	30	92	54	38	120	42	36	99	0	0	0	ALAS1;5'-aminolevulinate synthase 1 ;;
ENSG00000023572	39	28	95	0	0	0	0	0	0	35	28	114	112	88	84	22	16	87	GLRX2;glutaredoxin 2 ;;
ENSG00000023697	39	31	91	0	0	0	0	0	0	0	0	0	51	37	77	0	0	0	DERA;deoxyribose-phosphate aldolase ;;
ENSG00000023734	147	117	96	35	32	84	91	69	89	200	147	107	212	174	93	53	45	113	STRAP;serine/threonine kinase receptor associated protein ;;
ENSG00000023839	214	148	186	0	0	0	74	54	143	192	134	232	41	32	135	0	0	0	ABCC2;ATP binding cassette subfamily C member 2 ;;
ENSG00000023909	157	117	140	0	0	0	61	43	116	158	114	143	107	80	121	0	0	0	GCLM;glutamate-cysteine ligase modifier subunit ;;
ENSG00000024422	108	76	118	0	0	0	65	49	101	121	94	124	78	63	111	0	0	0	EHD2;EH domain containing 2 ;;
ENSG00000024526	21	14	183	0	0	0	0	0	0	0	0	0	0	0	0	0	0	0	DEPDC1;DEP domain containing 1 ;;
ENSG00000025039	0	0	0	0	0	0	0	0	0	0	0	0	20	17	89	0	0	0	RRAGD;Ras related GTP binding D ;;
ENSG00000025293	0	0	0	0	0	0	0	0	0	20	15	137	22	20	98	0	0	0	PHF20;PHD finger protein 20 ;;
ENSG00000025434	0	0	0	0	0	0	0	0	0	0	0	0	22	20	108	0	0	0	NR1H3;nuclear receptor subfamily 1 group H member 3 ;;
ENSG00000025708	0	0	0	0	0	0	0	0	0	0	0	0	24	19	121	0	0	0	TYMP;thymidine phosphorylase ;;
ENSG00000025770	0	0	0	0	0	0	0	0	0	0	0	0	27	21	75	0	0	0	NCAPH2;non-SMC condensin II complex subunit H2 ;;
ENSG00000025772	0	0	0	0	0	0	0	0	0	39	32	111	31	25	110	0	0	0	TOMM34;translocase of outer mitochondrial membrane 34 ;;
ENSG00000025796	48	32	124	0	0	0	23	10	112	36	22	146	0	0	0	0	0	0	SEC63;SEC63 homolog%2C protein translocation regulator ;;
ENSG00000026025	967	509	96	413	214	88	840	531	87	914	441	99	1001	524	77	483	274	82	VIM;vimentin ;;
ENSG00000026103	0	0	0	0	0	0	0	0	0	46	38	131	0	0	0	0	0	0	FAS;Fas cell surface death receptor ;;
ENSG00000026297	21	17	74	0	0	0	0	0	0	0	0	0	21	11	77	0	0	0	RNASET2;ribonuclease T2 ;;
ENSG00000026508	340	257	123	47	35	123	150	118	116	382	277	131	187	145	88	0	0	0	CD44;CD44 molecule (Indian blood group) ;;
ENSG00000027001	35	28	109	0	0	0	0	0	0	21	16	116	22	16	139	0	0	0	MIPEP;mitochondrial intermediate peptidase ;;
ENSG00000027697	0	0	0	0	0	0	0	0	0	31	19	141	0	0	0	0	0	0	IFNGR1;interferon gamma receptor 1 ;;
ENSG00000027847	0	0	0	0	0	0	0	0	0	0	0	0	25	23	104	0	0	0	B4GALT7;beta-1%2C4-galactosyltransferase 7 ;;
ENSG00000028203	34	23	143	0	0	0	27	23	134	40	29	176	39	26	138	0	0	0	VEZT;vezatin%2C adherens junctions transmembrane protein ;;
ENSG00000028528	50	39	124	0	0	0	27	19	113	63	48	134	54	41	120	0	0	0	SNX1;sorting nexin 1 ;;
ENSG00000029363	69	53	138	28	20	192	21	13	148	79	58	141	24	17	101	0	0	0	BCLAF1;BCL2 associated transcription factor 1 ;;
ENSG00000029364	26	19	174	0	0	0	0	0	0	24	19	179	0	0	0	0	0	0	SLC39A9;solute carrier family 39 member 9 ;;
ENSG00000029725	0	0	0	0	0	0	0	0	0	21	29	150	41	41	85	0	0	0	RABEP1;rabaptin%2C RAB GTPase binding effector protein 1 ;;
ENSG00000029993	169	125	122	25	23	106	45	37	111	107	85	123	357	286	104	40	37	90	HMGB3;high mobility group box 3 ;;
ENSG00000030066	20	13	186	0	0	0	0	0	0	0	0	0	0	0	0	0	0	0	NUP160;nucleoporin 160 ;;
ENSG00000030582	287	227	119	31	27	132	142	111	122	325	256	152	98	73	107	0	0	0	GRN;granulin precursor ;;
ENSG00000031698	64	46	109	0	0	0	34	22	85	102	69	140	76	45	111	0	0	0	SARS1;seryl-tRNA synthetase 1 ;;
ENSG00000031823	0	0	0	0	0	0	0	0	0	26	22	110	0	0	0	0	0	0	RANBP3;RAN binding protein 3 ;;
ENSG00000032389	31	25	94	0	0	0	0	0	0	0	0	0	66	53	111	0	0	0	EIPR1;EARP complex and GARP complex interacting protein 1 ;;
ENSG00000032444	51	36	121	0	0	0	21	15	120	42	31	161	27	14	104	0	0	0	PNPLA6;patatin like phospholipase domain containing 6 ;;
ENSG00000033011	33	25	99	0	0	0	0	0	0	31	27	108	29	24	116	0	0	0	ALG1;ALG1 chitobiosyldiphosphodolichol beta-mannosyltransferase ;;
ENSG00000033050	77	51	108	0	0	0	40	32	85	58	44	125	77	55	111	0	0	0	ABCF2;ATP binding cassette subfamily F member 2 ;;
ENSG00000033100	43	37	125	0	0	0	0	0	0	54	40	152	0	0	0	0	0	0	CHPF2;chondroitin polymerizing factor 2 ;;
ENSG00000033627	56	45	132	0	0	0	37	31	93	54	41	137	0	0	0	0	0	0	ATP6V0A1;ATPase H+ transporting V0 subunit a1 ;;
ENSG00000033800	0	0	0	0	0	0	0	0	0	21	14	149	0	0	0	0	0	0	PIAS1;protein inhibitor of activated STAT 1 ;;
ENSG00000033867	38	27	195	0	0	0	20	16	152	43	30	225	0	0	0	0	0	0	SLC4A7;solute carrier family 4 member 7 ;;
ENSG00000034152	20	16	128	22	17	109	44	36	144	56	44	124	28	22	145	48	38	109	MAP2K3;mitogen-activated protein kinase kinase 3 ;;
ENSG00000034510	1907	1528	84	1209	966	77	1362	1106	81	2031	1624	91	11069	9116	79	4793	4008	75	TMSB10;thymosin beta 10 ;;
ENSG00000034713	85	62	104	35	27	112	55	41	91	83	58	128	179	143	102	66	49	95	GABARAPL2;GABA type A receptor associated protein like 2 ;;
ENSG00000035141	34	31	132	20	13	131	35	27	65	54	41	135	189	152	89	52	43	69	FAM136A;family with sequence similarity 136 member A ;;
ENSG00000035403	114	86	111	25	16	122	79	62	111	118	87	137	0	0	0	0	0	0	VCL;vinculin ;;
ENSG00000035681	0	0	0	0	0	0	0	0	0	23	15	193	0	0	0	0	0	0	NSMAF;neutral sphingomyelinase activation associated factor ;;
ENSG00000035687	57	40	127	0	0	0	34	26	128	79	68	163	39	27	133	0	0	0	ADSS2;adenylosuccinate synthase 2 ;;
ENSG00000035862	169	125	126	0	0	0	102	82	111	208	161	138	154	126	115	29	23	100	TIMP2;TIMP metallopeptidase inhibitor 2 ;;
ENSG00000035928	0	0	0	0	0	0	0	0	0	21	16	139	0	0	0	0	0	0	RFC1;replication factor C subunit 1 ;;
ENSG00000036257	62	50	112	0	0	0	30	26	117	76	53	146	46	35	99	0	0	0	CUL3;cullin 3 ;;
ENSG00000036549	0	0	0	0	0	0	0	0	0	20	12	226	0	0	0	0	0	0	ZZZ3;zinc finger ZZ-type containing 3 ;;
ENSG00000037241	62	51	106	33	27	76	34	26	100	43	30	103	119	93	95	64	56	83	RPL26L1;ribosomal protein L26 like 1 ;;
ENSG00000037474	35	21	123	0	0	0	33	26	119	56	44	169	23	19	121	0	0	0	NSUN2;NOP2/Sun RNA methyltransferase 2 ;;
ENSG00000037897	0	0	0	0	0	0	0	0	0	0	0	0	33	27	107	0	0	0	METTL1;methyltransferase 1%2C tRNA methylguanosine ;;
ENSG00000038274	52	40	135	0	0	0	0	0	0	76	54	156	48	39	123	0	0	0	MAT2B;methionine adenosyltransferase 2B ;;
ENSG00000038382	22	17	209	0	0	0	0	0	0	20	16	199	22	11	174	0	0	0	TRIO;trio Rho guanine nucleotide exchange factor ;;
ENSG00000039123	45	34	128	0	0	0	0	0	0	32	23	159	20	12	123	0	0	0	MTREX;Mtr4 exosome RNA helicase ;;
ENSG00000039523	0	0	0	0	0	0	0	0	0	0	0	0	21	14	122	0	0	0	RIPOR1;RHO family interacting cell polarization regulator 1 ;;
ENSG00000039560	37	30	131	0	0	0	0	0	0	20	13	144	21	19	136	0	0	0	RAI14;retinoic acid induced 14 ;;
ENSG00000039650	22	14	124	0	0	0	0	0	0	22	11	159	40	23	102	0	0	0	PNKP;polynucleotide kinase 3'-phosphatase ;;
ENSG00000040275	20	17	175	0	0	0	0	0	0	24	16	159	0	0	0	0	0	0	SPDL1;spindle apparatus coiled-coil protein 1 ;;
ENSG00000040341	26	20	138	0	0	0	0	0	0	27	14	154	0	0	0	0	0	0	STAU2;staufen double-stranded RNA binding protein 2 ;;
ENSG00000040633	44	30	130	20	15	66	36	31	94	58	38	114	85	63	113	26	18	69	PHF23;PHD finger protein 23 ;;
ENSG00000041353	35	28	139	0	0	0	0	0	0	42	34	149	25	20	163	0	0	0	RAB27B;RAB27B%2C member RAS oncogene family ;;
ENSG00000041357	242	184	123	42	37	104	111	86	105	278	198	121	379	284	98	64	50	104	PSMA4;proteasome 20S subunit alpha 4 ;;
ENSG00000041802	26	23	144	0	0	0	0	0	0	20	18	164	0	0	0	0	0	0	LSG1;large 60S subunit nuclear export GTPase 1 ;;
ENSG00000041988	0	0	0	0	0	0	0	0	0	21	15	144	23	17	92	0	0	0	THAP3;THAP domain containing 3 ;;
ENSG00000042286	44	28	84	0	0	0	0	0	0	56	44	131	76	55	87	0	0	0	AIFM2;apoptosis inducing factor mitochondria associated 2 ;;
ENSG00000042429	0	0	0	0	0	0	0	0	0	34	21	196	0	0	0	0	0	0	MED17;mediator complex subunit 17 ;;
ENSG00000042445	35	24	119	0	0	0	24	16	89	59	38	153	28	18	99	0	0	0	RETSAT;retinol saturase ;;
ENSG00000042493	46	31	86	0	0	0	39	30	81	62	50	101	73	63	82	20	15	66	CAPG;capping actin protein%2C gelsolin like ;;
ENSG00000042753	158	113	98	26	20	95	112	81	77	137	109	108	699	549	90	63	49	84	AP2S1;adaptor related protein complex 2 subunit sigma 1 ;;
ENSG00000043093	0	0	0	0	0	0	0	0	0	29	18	174	0	0	0	0	0	0	DCUN1D1;defective in cullin neddylation 1 domain containing 1 ;;
ENSG00000043143	0	0	0	0	0	0	0	0	0	23	19	120	0	0	0	0	0	0	JADE2;jade family PHD finger 2 ;;
ENSG00000044115	110	86	138	0	0	0	86	64	103	118	92	146	77	66	123	20	16	106	CTNNA1;catenin alpha 1 ;;
ENSG00000044574	579	301	104	742	419	98	1258	712	97	1097	542	117	124	50	110	465	306	109	HSPA5;heat shock protein family A (Hsp70) member 5 ;;
ENSG00000046604	69	49	140	0	0	0	32	20	118	85	59	172	0	0	0	0	0	0	DSG2;desmoglein 2 ;;
ENSG00000047230	21	14	122	0	0	0	0	0	0	0	0	0	0	0	0	0	0	0	CTPS2;CTP synthase 2 ;;
ENSG00000047249	47	33	110	0	0	0	29	20	87	70	50	111	31	18	112	0	0	0	ATP6V1H;ATPase H+ transporting V1 subunit H ;;
ENSG00000047315	49	34	152	0	0	0	0	0	0	46	25	218	25	15	150	0	0	0	POLR2B;RNA polymerase II subunit B ;;
ENSG00000047410	43	31	156	0	0	0	0	0	0	46	35	214	25	15	209	0	0	0	TPR;translocated promoter region%2C nuclear basket protein ;;
ENSG00000047849	84	68	134	0	0	0	45	35	131	57	53	130	43	34	118	0	0	0	MAP4;microtubule associated protein 4 ;;
ENSG00000047932	0	0	0	0	0	0	0	0	0	23	18	188	0	0	0	0	0	0	GOPC;golgi associated PDZ and coiled-coil motif containing ;;
ENSG00000048140	0	0	0	0	0	0	0	0	0	23	17	153	73	58	90	0	0	0	TSPAN17;tetraspanin 17 ;;
ENSG00000048162	51	43	110	0	0	0	0	0	0	56	40	104	124	106	82	29	22	118	NOP16;NOP16 nucleolar protein ;;
ENSG00000048392	23	18	201	0	0	0	0	0	0	46	33	198	0	0	0	0	0	0	RRM2B;ribonucleotide reductase regulatory TP53 inducible subunit M2B ;;
ENSG00000048544	27	21	114	0	0	0	0	0	0	0	0	0	34	24	110	0	0	0	MRPS10;mitochondrial ribosomal protein S10 ;;
ENSG00000048828	60	49	152	0	0	0	38	29	112	32	25	194	52	39	147	0	0	0	FAM120A;family with sequence similarity 120A ;;
ENSG00000049245	27	23	115	24	17	77	38	26	81	42	33	119	65	54	121	29	22	100	VAMP3;vesicle associated membrane protein 3 ;;
ENSG00000049449	152	115	121	72	61	104	140	117	106	246	189	137	78	64	123	54	48	106	RCN1;reticulocalbin 1 ;;
ENSG00000049541	0	0	0	0	0	0	0	0	0	0	0	0	62	52	83	0	0	0	RFC2;replication factor C subunit 2 ;;
ENSG00000049656	93	59	121	30	19	139	93	57	107	91	57	132	95	62	117	34	23	86	CLPTM1L;CLPTM1 like ;;
ENSG00000049860	175	119	121	25	17	121	92	53	106	158	103	135	46	29	106	0	0	0	HEXB;hexosaminidase subunit beta ;;
ENSG00000050130	54	44	132	20	17	134	56	40	104	123	86	138	61	49	105	33	26	95	JKAMP;JNK1/MAPK8 associated membrane protein ;;
ENSG00000050165	59	53	142	0	0	0	0	0	0	46	44	128	31	27	141	0	0	0	DKK3;dickkopf WNT signaling pathway inhibitor 3 ;;
ENSG00000050393	0	0	0	0	0	0	0	0	0	0	0	0	83	70	95	23	21	86	MCUR1;mitochondrial calcium uniporter regulator 1 ;;
ENSG00000050426	0	0	0	0	0	0	0	0	0	0	0	0	23	17	123	0	0	0	LETMD1;LETM1 domain containing 1 ;;
ENSG00000050820	0	0	0	0	0	0	0	0	0	40	33	153	31	23	115	0	0	0	BCAR1;BCAR1 scaffold protein%2C Cas family member ;;
ENSG00000051108	38	30	132	112	91	104	81	69	93	107	83	150	31	24	145	138	111	87	HERPUD1;homocysteine inducible ER protein with ubiquitin like domain 1 ;;
ENSG00000051128	0	0	0	0	0	0	0	0	0	0	0	0	26	21	68	0	0	0	HOMER3;homer scaffold protein 3 ;;
ENSG00000051523	327	208	79	149	93	58	233	148	62	242	166	85	620	401	72	259	163	60	CYBA;cytochrome b-245 alpha chain ;;
ENSG00000051596	43	31	141	0	0	0	20	13	113	52	38	101	89	69	103	0	0	0	THOC3;THO complex 3 ;;
ENSG00000051620	29	22	104	0	0	0	0	0	0	24	15	94	117	95	67	0	0	0	HEBP2;heme binding protein 2 ;;
ENSG00000052749	39	30	99	0	0	0	23	16	104	33	19	133	0	0	0	0	0	0	RRP12;ribosomal RNA processing 12 homolog ;;
ENSG00000052802	202	153	140	35	22	115	100	74	113	163	109	149	101	73	138	21	15	95	MSMO1;methylsterol monooxygenase 1 ;;
ENSG00000052841	36	25	157	0	0	0	0	0	0	27	21	175	0	0	0	0	0	0	TTC17;tetratricopeptide repeat domain 17 ;;
ENSG00000053371	29	21	123	0	0	0	0	0	0	28	19	94	78	55	99	0	0	0	AKR7A2;aldo-keto reductase family 7 member A2 ;;
ENSG00000053372	32	28	85	0	0	0	0	0	0	33	25	111	33	25	100	0	0	0	MRTO4;MRT4 homolog%2C ribosome maturation factor ;;
ENSG00000053501	0	0	0	0	0	0	0	0	0	0	0	0	21	12	85	0	0	0	USE1;unconventional SNARE in the ER 1 ;;
ENSG00000053770	21	14	98	0	0	0	0	0	0	0	0	0	0	0	0	0	0	0	AP5M1;adaptor related protein complex 5 subunit mu 1 ;;
ENSG00000054116	25	22	86	0	0	0	20	14	108	52	44	103	109	79	91	0	0	0	TRAPPC3;trafficking protein particle complex subunit 3 ;;
ENSG00000054118	31	24	172	0	0	0	0	0	0	32	24	203	0	0	0	0	0	0	THRAP3;thyroid hormone receptor associated protein 3 ;;
ENSG00000054148	186	107	83	62	39	71	104	71	82	238	138	107	592	314	85	179	114	62	PHPT1;phosphohistidine phosphatase 1 ;;
ENSG00000054267	0	0	0	0	0	0	0	0	0	20	15	196	0	0	0	0	0	0	ARID4B;AT-rich interaction domain 4B ;;
ENSG00000054277	23	18	123	0	0	0	24	17	117	31	24	108	68	52	117	39	35	96	OPN3;opsin 3 ;;
ENSG00000054282	0	0	0	0	0	0	0	0	0	0	0	0	59	44	104	0	0	0	SDCCAG8;SHH signaling and ciliogenesis regulator SDCCAG8 ;;
ENSG00000054965	0	0	0	0	0	0	0	0	0	21	13	159	0	0	0	0	0	0	FAM168A;family with sequence similarity 168 member A ;;
ENSG00000054983	32	22	145	0	0	0	0	0	0	32	26	132	0	0	0	0	0	0	GALC;galactosylceramidase ;;
ENSG00000055044	76	21	123	0	0	0	40	13	98	84	18	121	55	16	112	0	0	0	NOP58;NOP58 ribonucleoprotein ;;
ENSG00000055070	32	28	114	0	0	0	0	0	0	52	44	120	100	80	101	0	0	0	SZRD1;SUZ RNA binding domain containing 1 ;;
ENSG00000055130	48	36	127	0	0	0	32	24	138	44	31	135	33	24	151	0	0	0	CUL1;cullin 1 ;;
ENSG00000055163	0	0	0	0	0	0	0	0	0	33	27	159	24	21	111	0	0	0	CYFIP2;cytoplasmic FMR1 interacting protein 2 ;;
ENSG00000055211	35	27	129	0	0	0	0	0	0	30	21	109	0	0	0	0	0	0	GINM1;glycosylated integral membrane protein 1 ;;
ENSG00000055332	26	20	176	0	0	0	0	0	0	31	18	191	0	0	0	0	0	0	EIF2AK2;eukaryotic translation initiation factor 2 alpha kinase 2 ;;
ENSG00000055483	0	0	0	0	0	0	0	0	0	34	27	196	0	0	0	0	0	0	USP36;ubiquitin specific peptidase 36 ;;
ENSG00000055917	0	0	0	0	0	0	0	0	0	35	20	180	24	18	180	0	0	0	PUM2;pumilio RNA binding family member 2 ;;
ENSG00000055950	56	38	116	0	0	0	24	14	64	78	58	108	148	120	94	22	18	60	MRPL43;mitochondrial ribosomal protein L43 ;;
ENSG00000056050	0	0	0	0	0	0	0	0	0	0	0	0	48	36	114	0	0	0	HPF1;histone PARylation factor 1 ;;
ENSG00000056097	60	47	142	0	0	0	37	27	138	49	39	149	0	0	0	0	0	0	ZFR;zinc finger RNA binding protein ;;
ENSG00000057019	219	149	157	49	39	146	107	86	142	185	135	168	52	38	147	33	25	156	DCBLD2;discoidin%2C CUB and LCCL domain containing 2 ;;
ENSG00000057252	55	39	125	0	0	0	0	0	0	53	39	152	28	20	133	0	0	0	SOAT1;sterol O-acyltransferase 1 ;;
ENSG00000057608	246	174	95	46	26	93	115	81	100	208	148	106	167	124	105	33	26	77	GDI2;GDP dissociation inhibitor 2 ;;
ENSG00000057663	0	0	0	0	0	0	0	0	0	0	0	0	32	20	141	0	0	0	ATG5;autophagy related 5 ;;
ENSG00000057757	0	0	0	0	0	0	0	0	0	0	0	0	20	15	132	0	0	0	PITHD1;PITH domain containing 1 ;;
ENSG00000057935	29	27	120	0	0	0	0	0	0	31	22	135	29	22	115	0	0	0	MTA3;metastasis associated 1 family member 3 ;;
ENSG00000058085	20	16	100	0	0	0	0	0	0	24	20	141	0	0	0	0	0	0	LAMC2;laminin subunit gamma 2 ;;
ENSG00000058262	112	92	115	55	39	121	113	98	99	158	130	124	56	47	132	31	24	101	SEC61A1;SEC61 translocon subunit alpha 1 ;;
ENSG00000058272	32	22	184	0	0	0	0	0	0	34	26	194	0	0	0	0	0	0	PPP1R12A;protein phosphatase 1 regulatory subunit 12A ;;
ENSG00000058729	0	0	0	0	0	0	0	0	0	31	23	139	0	0	0	0	0	0	RIOK2;RIO kinase 2 ;;
ENSG00000058804	31	20	141	0	0	0	0	0	0	0	0	0	0	0	0	0	0	0	NDC1;NDC1 transmembrane nucleoporin ;;
ENSG00000059122	0	0	0	0	0	0	0	0	0	33	24	166	0	0	0	0	0	0	FLYWCH1;FLYWCH-type zinc finger 1 ;;
ENSG00000059145	0	0	0	0	0	0	0	0	0	0	0	0	24	14	127	0	0	0	UNKL;unk like zinc finger ;;
ENSG00000059377	0	0	0	0	0	0	0	0	0	0	0	0	35	21	125	0	0	0	TBXAS1;thromboxane A synthase 1 ;;
ENSG00000059573	72	50	127	0	0	0	35	29	110	83	69	133	0	0	0	0	0	0	ALDH18A1;aldehyde dehydrogenase 18 family member A1 ;;
ENSG00000060138	121	95	111	45	28	115	101	76	109	211	145	126	198	161	80	52	41	111	YBX3;Y-box binding protein 3 ;;
ENSG00000060237	43	34	140	0	0	0	20	15	123	35	26	141	0	0	0	0	0	0	WNK1;WNK lysine deficient protein kinase 1 ;;
ENSG00000060303	0	0	0	0	0	0	34	28	77	0	0	0	0	0	0	64	42	88	RPS17P5;ribosomal protein S17 pseudogene 5 ;;pseudogene
ENSG00000060339	39	24	156	0	0	0	0	0	0	61	46	186	21	11	163	0	0	0	CCAR1;cell division cycle and apoptosis regulator 1 ;;
ENSG00000060491	31	25	110	0	0	0	0	0	0	26	22	119	39	29	95	0	0	0	OGFR;opioid growth factor receptor ;;
ENSG00000060688	21	16	142	0	0	0	0	0	0	21	15	192	25	20	134	0	0	0	SNRNP40;small nuclear ribonucleoprotein U5 subunit 40 ;;
ENSG00000060971	52	36	98	0	0	0	28	21	99	36	26	119	59	54	83	0	0	0	ACAA1;acetyl-CoA acyltransferase 1 ;;
ENSG00000061273	0	0	0	0	0	0	0	0	0	26	20	167	0	0	0	0	0	0	HDAC7;histone deacetylase 7 ;;
ENSG00000061676	82	50	136	0	0	0	55	33	120	66	33	192	24	15	148	0	0	0	NCKAP1;NCK associated protein 1 ;;
ENSG00000061794	77	57	126	0	0	0	42	32	126	77	62	155	60	47	111	34	28	77	MRPS35;mitochondrial ribosomal protein S35 ;;
ENSG00000061936	0	0	0	0	0	0	0	0	0	20	15	173	21	15	131	0	0	0	SFSWAP;splicing factor SWAP ;;
ENSG00000061987	36	18	161	0	0	0	0	0	0	0	0	0	0	0	0	0	0	0	MON2;MON2 homolog%2C regulator of endosome-to-Golgi trafficking ;;
ENSG00000062194	23	16	151	0	0	0	0	0	0	30	24	180	25	18	125	0	0	0	GPBP1;GC-rich promoter binding protein 1 ;;
ENSG00000062485	82	63	137	0	0	0	57	46	105	102	72	143	86	62	125	0	0	0	CS;citrate synthase ;;
ENSG00000062582	64	68	92	24	21	81	42	42	75	85	77	90	341	286	72	89	92	71	MRPS24;mitochondrial ribosomal protein S24 ;;
ENSG00000062716	244	184	172	37	27	190	140	95	166	378	268	231	162	117	116	26	22	116	VMP1;vacuole membrane protein 1 ;;
ENSG00000062725	0	0	0	0	0	0	0	0	0	43	35	161	0	0	0	0	0	0	APPBP2;amyloid beta precursor protein binding protein 2 ;;
ENSG00000062822	30	10	111	0	0	0	0	0	0	27	12	186	41	11	98	0	0	0	POLD1;DNA polymerase delta 1%2C catalytic subunit ;;
ENSG00000063046	130	107	121	42	33	123	79	65	115	181	137	144	227	192	110	56	48	88	EIF4B;eukaryotic translation initiation factor 4B ;;
ENSG00000063177	895	705	84	814	623	69	1130	879	67	1183	941	91	4082	3387	71	2435	2024	66	RPL18;ribosomal protein L18 ;;
ENSG00000063180	30	17	118	0	0	0	0	0	0	0	0	0	29	19	100	0	0	0	CA11;carbonic anhydrase 11 ;;
ENSG00000063241	47	31	98	0	0	0	31	18	69	52	38	93	231	153	86	35	22	67	ISOC2;isochorismatase domain containing 2 ;;
ENSG00000063244	84	55	134	20	10	141	50	34	100	118	73	147	86	62	115	21	11	133	U2AF2;U2 small nuclear RNA auxiliary factor 2 ;;
ENSG00000063245	48	33	104	0	0	0	28	19	80	71	58	123	195	157	99	21	19	119	EPN1;epsin 1 ;;
ENSG00000063322	0	0	0	0	0	0	21	18	90	62	47	141	80	72	96	0	0	0	MED29;mediator complex subunit 29 ;;
ENSG00000063660	219	160	124	0	0	0	97	75	119	239	196	148	110	84	127	0	0	0	GPC1;glypican 1 ;;
ENSG00000063854	0	0	0	0	0	0	0	0	0	41	32	91	74	57	101	0	0	0	HAGH;hydroxyacylglutathione hydrolase ;;
ENSG00000063978	0	0	0	0	0	0	0	0	0	32	29	145	33	20	124	0	0	0	RNF4;ring finger protein 4 ;;
ENSG00000064042	26	16	122	0	0	0	0	0	0	38	28	139	0	0	0	0	0	0	LIMCH1;LIM and calponin homology domains 1 ;;
ENSG00000064102	25	20	129	0	0	0	0	0	0	25	17	123	0	0	0	0	0	0	INTS13;integrator complex subunit 13 ;;
ENSG00000064115	57	41	119	0	0	0	43	31	99	50	36	116	55	44	117	0	0	0	TM7SF3;transmembrane 7 superfamily member 3 ;;
ENSG00000064199	0	0	0	0	0	0	0	0	0	0	0	0	28	24	92	0	0	0	SPA17;sperm autoantigenic protein 17 ;;
ENSG00000064393	0	0	0	0	0	0	0	0	0	0	0	0	25	20	128	0	0	0	HIPK2;homeodomain interacting protein kinase 2 ;;
ENSG00000064419	38	29	121	0	0	0	0	0	0	33	26	143	29	25	112	0	0	0	TNPO3;transportin 3 ;;
ENSG00000064490	22	18	97	0	0	0	0	0	0	27	21	86	56	46	67	0	0	0	RFXANK;regulatory factor X associated ankyrin containing protein ;;
ENSG00000064545	22	12	125	0	0	0	0	0	0	0	0	0	0	0	0	0	0	0	TMEM161A;transmembrane protein 161A ;;
ENSG00000064601	173	133	123	0	0	0	91	75	105	129	100	136	77	63	127	0	0	0	CTSA;cathepsin A ;;
ENSG00000064607	0	0	0	0	0	0	0	0	0	35	28	189	0	0	0	0	0	0	SUGP2;SURP and G-patch domain containing 2 ;;
ENSG00000064651	129	91	167	0	0	0	30	23	171	67	52	172	20	16	112	0	0	0	SLC12A2;solute carrier family 12 member 2 ;;
ENSG00000064652	0	0	0	0	0	0	0	0	0	0	0	0	25	18	101	0	0	0	SNX24;sorting nexin 24 ;;
ENSG00000064666	25	18	134	0	0	0	20	16	117	24	21	130	20	18	114	0	0	0	CNN2;calponin 2 ;;
ENSG00000064726	36	23	123	0	0	0	0	0	0	57	45	166	20	16	126	20	17	110	BTBD1;BTB domain containing 1 ;;
ENSG00000064961	24	17	121	0	0	0	0	0	0	22	13	121	87	59	91	0	0	0	HMG20B;high mobility group 20B ;;
ENSG00000065000	44	34	130	0	0	0	33	19	126	35	25	131	23	17	105	0	0	0	AP3D1;adaptor related protein complex 3 subunit delta 1 ;;
ENSG00000065054	66	50	108	0	0	0	28	22	107	43	34	114	255	221	90	0	0	0	SLC9A3R2;SLC9A3 regulator 2 ;;
ENSG00000065057	56	48	105	0	0	0	20	15	116	34	27	107	126	104	73	0	0	0	NTHL1;nth like DNA glycosylase 1 ;;
ENSG00000065135	53	42	116	0	0	0	27	18	104	60	46	126	32	24	107	0	0	0	GNAI3;G protein subunit alpha i3 ;;
ENSG00000065150	74	61	134	0	0	0	71	56	119	59	49	131	52	40	115	0	0	0	IPO5;importin 5 ;;
ENSG00000065154	43	25	117	33	16	147	47	31	112	61	42	149	42	28	124	28	23	129	OAT;ornithine aminotransferase ;;
ENSG00000065183	0	0	0	0	0	0	0	0	0	25	21	130	0	0	0	0	0	0	WDR3;WD repeat domain 3 ;;
ENSG00000065243	27	22	169	0	0	0	0	0	0	0	0	0	0	0	0	0	0	0	PKN2;protein kinase N2 ;;
ENSG00000065268	28	25	116	0	0	0	0	0	0	27	20	108	54	40	89	0	0	0	WDR18;WD repeat domain 18 ;;
ENSG00000065427	122	84	88	22	19	64	64	49	77	95	69	101	153	111	72	0	0	0	KARS1;lysyl-tRNA synthetase 1 ;;
ENSG00000065485	21	13	149	0	0	0	0	0	0	0	0	0	0	0	0	0	0	0	PDIA5;protein disulfide isomerase family A member 5 ;;
ENSG00000065518	135	99	100	80	57	67	121	81	77	191	145	104	532	387	86	151	119	68	NDUFB4;NADH:ubiquinone oxidoreductase subunit B4 ;;
ENSG00000065526	0	0	0	0	0	0	0	0	0	25	17	182	0	0	0	0	0	0	SPEN;spen family transcriptional repressor ;;
ENSG00000065548	52	37	110	0	0	0	28	24	119	87	69	156	80	65	103	25	21	99	ZC3H15;zinc finger CCCH-type containing 15 ;;
ENSG00000065559	25	18	162	0	0	0	0	0	0	30	24	145	23	18	134	0	0	0	MAP2K4;mitogen-activated protein kinase kinase 4 ;;
ENSG00000065600	0	0	0	0	0	0	0	0	0	33	26	137	0	0	0	0	0	0	PACC1;proton activated chloride channel 1 ;;
ENSG00000065613	36	26	150	0	0	0	21	17	123	50	39	170	0	0	0	0	0	0	SLK;STE20 like kinase ;;
ENSG00000065615	0	0	0	0	0	0	0	0	0	0	0	0	21	17	121	0	0	0	CYB5R4;cytochrome b5 reductase 4 ;;
ENSG00000065802	0	0	0	0	0	0	0	0	0	0	0	0	25	20	97	0	0	0	ASB1;ankyrin repeat and SOCS box containing 1 ;;
ENSG00000065809	24	17	135	0	0	0	22	17	110	41	33	158	92	71	122	20	17	114	FAM107B;family with sequence similarity 107 member B ;;
ENSG00000065833	129	79	130	0	0	0	66	47	91	106	68	131	88	60	115	0	0	0	ME1;malic enzyme 1 ;;
ENSG00000065911	59	52	124	23	20	115	40	34	102	103	85	137	70	59	130	50	40	102	MTHFD2;methylenetetrahydrofolate dehydrogenase (NADP+ dependent) 2%2C methenyltetrahydrofolate cyclohydrolase ;;
ENSG00000065978	348	272	94	140	112	64	271	214	81	336	260	105	793	641	70	313	257	55	YBX1;Y-box binding protein 1 ;;
ENSG00000066027	0	0	0	0	0	0	0	0	0	28	20	113	27	25	136	0	0	0	PPP2R5A;protein phosphatase 2 regulatory subunit B'alpha ;;
ENSG00000066044	50	39	149	0	0	0	23	19	132	45	38	160	45	36	119	0	0	0	ELAVL1;ELAV like RNA binding protein 1 ;;
ENSG00000066084	24	20	154	0	0	0	0	0	0	23	17	198	0	0	0	0	0	0	DIP2B;disco interacting protein 2 homolog B ;;
ENSG00000066117	26	20	116	0	0	0	0	0	0	39	29	172	22	21	122	0	0	0	SMARCD1;SWI/SNF related%2C matrix associated%2C actin dependent regulator of chromatin%2C subfamily d%2C member 1 ;;
ENSG00000066136	27	18	128	0	0	0	0	0	0	46	36	115	32	27	98	0	0	0	NFYC;nuclear transcription factor Y subunit gamma ;;
ENSG00000066279	21	16	175	0	0	0	0	0	0	0	0	0	20	12	202	0	0	0	ASPM;assembly factor for spindle microtubules ;;
ENSG00000066322	78	51	96	0	0	0	32	19	76	100	72	117	115	74	100	33	23	88	ELOVL1;ELOVL fatty acid elongase 1 ;;
ENSG00000066379	0	0	0	0	0	0	0	0	0	22	17	92	26	21	84	0	0	0	POLR1H;RNA polymerase I subunit H ;;
ENSG00000066422	0	0	0	0	0	0	0	0	0	34	20	195	0	0	0	0	0	0	ZBTB11;zinc finger and BTB domain containing 11 ;;
ENSG00000066455	20	15	159	0	0	0	0	0	0	20	12	109	22	14	105	0	0	0	GOLGA5;golgin A5 ;;
ENSG00000066583	0	0	0	0	0	0	0	0	0	23	16	154	35	32	109	0	0	0	ISOC1;isochorismatase domain containing 1 ;;
ENSG00000066654	0	0	0	0	0	0	0	0	0	34	23	179	0	0	0	0	0	0	THUMPD1;THUMP domain containing 1 ;;
ENSG00000066697	0	0	0	0	0	0	0	0	0	28	16	151	83	63	86	32	31	85	MSANTD3;Myb/SANT DNA binding domain containing 3 ;;
ENSG00000066777	23	16	137	0	0	0	0	0	0	0	0	0	0	0	0	0	0	0	ARFGEF1;ADP ribosylation factor guanine nucleotide exchange factor 1 ;;
ENSG00000066855	0	0	0	0	0	0	0	0	0	27	20	140	33	22	102	0	0	0	MTFR1;mitochondrial fission regulator 1 ;;
ENSG00000066926	30	23	122	0	0	0	0	0	0	33	25	163	23	20	133	0	0	0	FECH;ferrochelatase ;;
ENSG00000067057	222	177	112	27	24	99	124	98	120	165	134	118	173	143	93	0	0	0	PFKP;phosphofructokinase%2C platelet ;;
ENSG00000067064	185	133	127	30	18	98	77	54	117	199	132	135	163	119	125	21	17	104	IDI1;isopentenyl-diphosphate delta isomerase 1 ;;
ENSG00000067066	0	0	0	0	0	0	0	0	0	21	17	159	25	20	114	0	0	0	SP100;SP100 nuclear antigen ;;
ENSG00000067082	20	12	159	23	17	193	29	22	155	62	45	197	0	0	0	0	0	0	KLF6;Kruppel like factor 6 ;;
ENSG00000067113	38	24	109	0	0	0	0	0	0	31	25	122	29	24	96	0	0	0	PLPP1;phospholipid phosphatase 1 ;;
ENSG00000067141	37	28	152	0	0	0	20	14	117	45	34	147	0	0	0	0	0	0	NEO1;neogenin 1 ;;
ENSG00000067167	122	80	124	67	44	99	123	85	105	211	156	128	75	55	107	59	40	111	TRAM1;translocation associated membrane protein 1 ;;
ENSG00000067177	0	0	0	0	0	0	0	0	0	25	20	171	0	0	0	0	0	0	PHKA1;phosphorylase kinase regulatory subunit alpha 1 ;;
ENSG00000067182	180	128	128	21	16	126	56	45	116	204	150	127	120	89	125	0	0	0	TNFRSF1A;TNF receptor superfamily member 1A ;;
ENSG00000067225	2727	1981	100	576	431	96	1717	1310	88	2014	1462	111	2369	1879	98	329	267	91	PKM;pyruvate kinase M1/2 ;;
ENSG00000067248	33	21	113	0	0	0	0	0	0	21	16	184	0	0	0	0	0	0	DHX29;DExH-box helicase 29 ;;
ENSG00000067334	41	32	105	0	0	0	22	18	117	59	45	131	31	27	87	0	0	0	DNTTIP2;deoxynucleotidyltransferase terminal interacting protein 2 ;;
ENSG00000067365	0	0	0	0	0	0	0	0	0	0	0	0	21	15	81	0	0	0	METTL22;methyltransferase 22%2C Kin17 lysine ;;
ENSG00000067369	27	19	135	0	0	0	0	0	0	0	0	0	0	0	0	0	0	0	TP53BP1;tumor protein p53 binding protein 1 ;;
ENSG00000067533	0	0	0	0	0	0	0	0	0	20	11	115	32	28	95	0	0	0	RRP15;ribosomal RNA processing 15 homolog ;;
ENSG00000067560	257	196	101	87	64	87	158	127	81	271	215	108	452	345	95	109	87	78	RHOA;ras homolog family member A ;;
ENSG00000067596	24	15	139	0	0	0	0	0	0	34	22	170	0	0	0	0	0	0	DHX8;DEAH-box helicase 8 ;;
ENSG00000067704	136	107	132	0	0	0	78	59	111	125	99	153	32	25	144	0	0	0	IARS2;isoleucyl-tRNA synthetase 2%2C mitochondrial ;;
ENSG00000067829	47	24	112	0	0	0	0	0	0	50	24	131	69	43	72	0	0	0	IDH3G;isocitrate dehydrogenase (NAD(+)) 3 non-catalytic subunit gamma ;;
ENSG00000067900	0	0	0	0	0	0	0	0	0	20	12	130	0	0	0	0	0	0	ROCK1;Rho associated coiled-coil containing protein kinase 1 ;;
ENSG00000068001	0	0	0	0	0	0	0	0	0	0	0	0	25	20	104	0	0	0	HYAL2;hyaluronidase 2 ;;
ENSG00000068079	32	22	110	0	0	0	0	0	0	45	37	120	53	42	81	0	0	0	IFI35;interferon induced protein 35 ;;
ENSG00000068097	0	0	0	0	0	0	0	0	0	21	15	186	0	0	0	0	0	0	HEATR6;HEAT repeat containing 6 ;;
ENSG00000068120	81	63	120	23	18	137	32	26	87	101	79	127	67	52	124	29	22	96	COASY;Coenzyme A synthase ;;
ENSG00000068308	42	32	125	0	0	0	28	23	102	35	29	144	35	22	103	0	0	0	OTUD5;OTU deubiquitinase 5 ;;
ENSG00000068323	32	26	128	0	0	0	0	0	0	39	33	136	65	50	117	0	0	0	TFE3;transcription factor binding to IGHM enhancer 3 ;;
ENSG00000068354	0	0	0	0	0	0	0	0	0	25	17	137	0	0	0	0	0	0	TBC1D25;TBC1 domain family member 25 ;;
ENSG00000068366	42	31	151	0	0	0	0	0	0	51	42	173	0	0	0	0	0	0	ACSL4;acyl-CoA synthetase long chain family member 4 ;;
ENSG00000068394	32	28	98	0	0	0	0	0	0	27	25	101	25	18	105	0	0	0	GPKOW;G-patch domain and KOW motifs ;;
ENSG00000068438	38	26	97	0	0	0	28	22	81	42	30	166	49	40	102	0	0	0	FTSJ1;FtsJ RNA 2'-O-methyltransferase 1 ;;
ENSG00000068654	27	20	134	0	0	0	0	0	0	37	25	151	0	0	0	0	0	0	POLR1A;RNA polymerase I subunit A ;;
ENSG00000068697	214	156	113	139	106	121	183	138	114	357	264	120	112	82	119	185	140	122	LAPTM4A;lysosomal protein transmembrane 4 alpha ;;
ENSG00000068745	36	28	157	0	0	0	24	20	150	52	34	177	43	25	121	0	0	0	IP6K2;inositol hexakisphosphate kinase 2 ;;
ENSG00000068796	27	20	144	0	0	0	0	0	0	42	33	147	20	16	133	0	0	0	KIF2A;kinesin family member 2A ;;
ENSG00000068878	34	29	136	0	0	0	0	0	0	31	21	149	0	0	0	0	0	0	PSME4;proteasome activator subunit 4 ;;
ENSG00000068903	0	0	0	0	0	0	0	0	0	0	0	0	22	16	63	0	0	0	SIRT2;sirtuin 2 ;;
ENSG00000068912	61	44	138	0	0	0	32	26	124	89	71	154	35	31	139	0	0	0	ERLEC1;endoplasmic reticulum lectin 1 ;;
ENSG00000069011	0	0	0	0	0	0	0	0	0	0	0	0	23	20	97	0	0	0	PITX1;paired like homeodomain 1 ;;
ENSG00000069248	34	25	136	0	0	0	0	0	0	29	20	126	0	0	0	0	0	0	NUP133;nucleoporin 133 ;;
ENSG00000069275	77	50	145	0	0	0	37	31	125	85	62	151	76	56	108	0	0	0	NUCKS1;nuclear casein kinase and cyclin dependent kinase substrate 1 ;;
ENSG00000069329	105	70	136	0	0	0	48	36	106	95	66	128	61	41	127	0	0	0	VPS35;VPS35 retromer complex component ;;
ENSG00000069345	47	35	142	0	0	0	32	23	134	89	65	141	26	19	123	23	21	94	DNAJA2;DnaJ heat shock protein family (Hsp40) member A2 ;;
ENSG00000069399	0	0	0	0	0	0	0	0	0	0	0	0	40	24	89	0	0	0	BCL3;BCL3 transcription coactivator ;;
ENSG00000069424	28	22	123	0	0	0	0	0	0	23	19	165	52	47	111	0	0	0	KCNAB2;potassium voltage-gated channel subfamily A regulatory beta subunit 2 ;;
ENSG00000069493	161	118	97	74	57	85	134	99	86	168	118	105	183	140	82	100	73	91	CLEC2D;C-type lectin domain family 2 member D ;;
ENSG00000069509	22	18	96	0	0	0	0	0	0	36	28	113	52	42	102	29	24	99	FUNDC1;FUN14 domain containing 1 ;;
ENSG00000069702	0	0	0	0	0	0	0	0	0	23	17	166	0	0	0	0	0	0	TGFBR3;transforming growth factor beta receptor 3 ;;
ENSG00000069849	120	89	107	52	41	105	107	90	106	139	105	129	101	75	104	47	40	86	ATP1B3;ATPase Na+/K+ transporting subunit beta 3 ;;
ENSG00000069869	37	32	145	0	0	0	0	0	0	46	33	157	0	0	0	0	0	0	NEDD4;NEDD4 E3 ubiquitin protein ligase ;;
ENSG00000069956	0	0	0	0	0	0	27	22	147	52	38	164	0	0	0	0	0	0	MAPK6;mitogen-activated protein kinase 6 ;;
ENSG00000069966	22	15	146	0	0	0	0	0	0	30	20	143	35	28	113	0	0	0	GNB5;G protein subunit beta 5 ;;
ENSG00000069998	0	0	0	0	0	0	0	0	0	34	26	171	22	16	102	0	0	0	HDHD5;haloacid dehalogenase like hydrolase domain containing 5 ;;
ENSG00000070010	79	66	72	28	19	66	52	34	66	70	55	94	118	97	68	33	26	76	UFD1;ubiquitin recognition factor in ER associated degradation 1 ;;
ENSG00000070018	32	26	143	0	0	0	0	0	0	26	20	200	0	0	0	0	0	0	LRP6;LDL receptor related protein 6 ;;
ENSG00000070061	27	17	135	0	0	0	0	0	0	0	0	0	0	0	0	0	0	0	ELP1;elongator acetyltransferase complex subunit 1 ;;
ENSG00000070081	59	35	98	0	0	0	32	20	88	58	41	105	29	13	99	0	0	0	NUCB2;nucleobindin 2 ;;
ENSG00000070087	100	79	137	0	0	0	44	33	115	83	62	153	230	190	134	21	19	103	PFN2;profilin 2 ;;
ENSG00000070159	0	0	0	0	0	0	0	0	0	24	16	188	0	0	0	0	0	0	PTPN3;protein tyrosine phosphatase non-receptor type 3 ;;
ENSG00000070367	23	13	120	0	0	0	0	0	0	30	19	148	0	0	0	0	0	0	EXOC5;exocyst complex component 5 ;;
ENSG00000070404	0	0	0	0	0	0	0	0	0	25	21	181	38	31	104	0	0	0	FSTL3;follistatin like 3 ;;
ENSG00000070413	0	0	0	0	0	0	0	0	0	28	22	138	0	0	0	0	0	0	DGCR2;DiGeorge syndrome critical region gene 2 ;;
ENSG00000070423	0	0	0	0	0	0	0	0	0	23	17	132	48	44	85	0	0	0	RNF126;ring finger protein 126 ;;
ENSG00000070495	32	24	126	0	0	0	35	22	117	55	30	155	40	23	98	0	0	0	JMJD6;jumonji domain containing 6%2C arginine demethylase and lysine hydroxylase ;;
ENSG00000070501	0	0	0	0	0	0	0	0	0	23	19	114	33	22	81	0	0	0	POLB;DNA polymerase beta ;;
ENSG00000070540	0	0	0	0	0	0	0	0	0	0	0	0	28	21	116	0	0	0	WIPI1;WD repeat domain%2C phosphoinositide interacting 1 ;;
ENSG00000070610	0	0	0	0	0	0	0	0	0	20	16	201	0	0	0	0	0	0	GBA2;glucosylceramidase beta 2 ;;
ENSG00000070669	21	35	75	0	0	0	29	48	62	0	0	0	0	0	0	21	32	80	ASNS;asparagine synthetase (glutamine-hydrolyzing) ;;
ENSG00000070756	278	189	116	68	45	97	148	100	103	308	214	135	449	333	91	131	91	81	PABPC1;poly(A) binding protein cytoplasmic 1 ;;
ENSG00000070761	35	25	126	31	21	88	30	20	113	60	41	122	63	47	105	34	28	102	CFAP20;cilia and flagella associated protein 20 ;;
ENSG00000070770	0	0	0	0	0	0	34	28	74	0	0	0	28	24	95	24	18	72	CSNK2A2;casein kinase 2 alpha 2 ;;
ENSG00000070785	25	23	90	0	0	0	0	0	0	0	0	0	25	20	88	0	0	0	EIF2B3;eukaryotic translation initiation factor 2B subunit gamma ;;
ENSG00000070814	28	23	138	0	0	0	0	0	0	29	23	159	0	0	0	0	0	0	TCOF1;treacle ribosome biogenesis factor 1 ;;
ENSG00000070961	94	68	154	0	0	0	48	33	130	76	52	191	0	0	0	0	0	0	ATP2B1;ATPase plasma membrane Ca2+ transporting 1 ;;
ENSG00000071051	0	0	0	0	0	0	0	0	0	0	0	0	41	32	106	0	0	0	NCK2;NCK adaptor protein 2 ;;
ENSG00000071054	27	15	137	0	0	0	0	0	0	26	21	143	25	19	121	0	0	0	MAP4K4;mitogen-activated protein kinase kinase kinase kinase 4 ;;
ENSG00000071082	688	510	77	628	497	60	719	555	60	1052	798	88	5340	4269	70	2587	2151	54	RPL31;ribosomal protein L31 ;;
ENSG00000071127	135	93	124	21	16	95	90	62	98	148	122	133	152	122	101	25	21	84	WDR1;WD repeat domain 1 ;;
ENSG00000071189	20	11	191	0	0	0	0	0	0	0	0	0	0	0	0	0	0	0	SNX13;sorting nexin 13 ;;
ENSG00000071282	52	42	133	0	0	0	0	0	0	47	37	128	60	49	93	0	0	0	LMCD1;LIM and cysteine rich domains 1 ;;
ENSG00000071462	88	63	90	53	41	67	84	60	71	79	53	114	167	141	80	57	44	62	BUD23;BUD23 rRNA methyltransferase and ribosome maturation factor ;;
ENSG00000071537	49	38	163	0	0	0	42	37	135	76	55	174	0	0	0	0	0	0	SEL1L;SEL1L adaptor subunit of ERAD E3 ubiquitin ligase ;;
ENSG00000071539	35	30	138	0	0	0	0	0	0	23	16	175	43	32	100	0	0	0	TRIP13;thyroid hormone receptor interactor 13 ;;
ENSG00000071553	165	126	141	28	23	163	118	94	111	184	131	146	98	54	132	22	18	137	ATP6AP1;ATPase H+ transporting accessory protein 1 ;;
ENSG00000071564	0	0	0	0	0	0	0	0	0	23	16	149	24	16	114	0	0	0	TCF3;transcription factor 3 ;;
ENSG00000071626	50	37	124	0	0	0	52	37	94	41	36	146	81	69	103	0	0	0	DAZAP1;DAZ associated protein 1 ;;
ENSG00000071655	29	23	133	0	0	0	0	0	0	36	32	133	58	48	100	0	0	0	MBD3;methyl-CpG binding domain protein 3 ;;
ENSG00000071859	94	65	121	26	17	97	75	51	101	94	77	142	137	112	87	37	29	83	FAM50A;family with sequence similarity 50 member A ;;
ENSG00000071889	23	14	100	0	0	0	0	0	0	29	21	165	52	38	94	0	0	0	FAM3A;FAM3 metabolism regulating signaling molecule A ;;
ENSG00000071894	35	25	174	0	0	0	21	14	164	35	22	222	0	0	0	0	0	0	CPSF1;cleavage and polyadenylation specific factor 1 ;;
ENSG00000071967	34	25	128	0	0	0	0	0	0	24	18	147	42	36	160	0	0	0	CYBRD1;cytochrome b reductase 1 ;;
ENSG00000071994	20	15	89	0	0	0	0	0	0	58	38	103	76	42	86	0	0	0	PDCD2;programmed cell death 2 ;;
ENSG00000072042	114	84	121	0	0	0	47	40	102	134	86	129	37	26	99	0	0	0	RDH11;retinol dehydrogenase 11 ;;
ENSG00000072110	229	171	111	31	19	131	115	88	98	216	147	131	86	68	110	23	14	115	ACTN1;actinin alpha 1 ;;
ENSG00000072135	0	0	0	0	0	0	0	0	0	0	0	0	28	19	95	0	0	0	PTPN18;protein tyrosine phosphatase non-receptor type 18 ;;
ENSG00000072210	225	167	123	0	0	0	53	43	101	172	113	144	294	241	123	23	22	81	ALDH3A2;aldehyde dehydrogenase 3 family member A2 ;;
ENSG00000072274	148	94	145	0	0	0	65	49	133	129	99	162	0	0	0	0	0	0	TFRC;transferrin receptor ;;
ENSG00000072310	103	53	152	0	0	0	36	21	125	77	43	151	47	22	104	0	0	0	SREBF1;sterol regulatory element binding transcription factor 1 ;;
ENSG00000072364	21	17	149	0	0	0	21	18	146	46	36	196	0	0	0	0	0	0	AFF4;AF4/FMR2 family member 4 ;;
ENSG00000072401	0	0	0	0	0	0	0	0	0	32	20	203	28	23	134	0	0	0	UBE2D1;ubiquitin conjugating enzyme E2 D1 ;;
ENSG00000072415	0	0	0	0	0	0	0	0	0	41	27	160	0	0	0	0	0	0	PALS1;protein associated with LIN7 1%2C MAGUK p55 family member ;;
ENSG00000072501	88	56	150	0	0	0	33	22	147	48	31	155	23	16	145	0	0	0	SMC1A;structural maintenance of chromosomes 1A ;;
ENSG00000072506	104	81	75	26	21	75	71	49	61	86	69	107	191	139	80	44	35	93	HSD17B10;hydroxysteroid 17-beta dehydrogenase 10 ;;
ENSG00000072571	44	32	126	0	0	0	0	0	0	21	11	95	0	0	0	0	0	0	HMMR;hyaluronan mediated motility receptor ;;
ENSG00000072682	45	32	113	0	0	0	38	22	107	71	49	127	0	0	0	0	0	0	P4HA2;prolyl 4-hydroxylase subunit alpha 2 ;;
ENSG00000072756	0	0	0	0	0	0	0	0	0	24	15	177	22	16	139	0	0	0	TRNT1;tRNA nucleotidyl transferase 1 ;;
ENSG00000072778	144	111	132	31	25	137	91	68	100	107	83	176	160	127	107	0	0	0	ACADVL;acyl-CoA dehydrogenase very long chain ;;
ENSG00000072786	22	15	131	0	0	0	0	0	0	0	0	0	0	0	0	0	0	0	STK10;serine/threonine kinase 10 ;;
ENSG00000072803	0	0	0	0	0	0	26	19	143	28	16	147	28	18	143	0	0	0	FBXW11;F-box and WD repeat domain containing 11 ;;
ENSG00000072849	63	44	98	44	28	114	53	38	121	92	59	116	97	69	83	84	69	86	DERL2;derlin 2 ;;
ENSG00000072958	48	36	139	0	0	0	0	0	0	37	30	130	45	37	122	0	0	0	AP1M1;adaptor related protein complex 1 subunit mu 1 ;;
ENSG00000073008	27	24	128	0	0	0	20	16	98	39	30	148	0	0	0	0	0	0	PVR;PVR cell adhesion molecule ;;
ENSG00000073050	23	16	110	0	0	0	0	0	0	0	0	0	30	18	95	0	0	0	XRCC1;X-ray repair cross complementing 1 ;;
ENSG00000073060	100	76	137	22	21	139	60	48	113	63	41	127	52	41	113	0	0	0	SCARB1;scavenger receptor class B member 1 ;;
ENSG00000073111	39	50	101	0	0	0	0	0	0	0	0	0	30	29	122	0	0	0	MCM2;minichromosome maintenance complex component 2 ;;
ENSG00000073169	24	21	111	0	0	0	0	0	0	0	0	0	0	0	0	0	0	0	SELENOO;selenoprotein O ;;
ENSG00000073350	36	17	136	0	0	0	0	0	0	21	12	171	32	13	98	0	0	0	LLGL2;LLGL scribble cell polarity complex component 2 ;;
ENSG00000073417	29	23	170	0	0	0	0	0	0	29	23	218	0	0	0	0	0	0	PDE8A;phosphodiesterase 8A ;;
ENSG00000073536	0	0	0	0	0	0	0	0	0	20	16	95	29	19	100	0	0	0	NLE1;notchless homolog 1 ;;
ENSG00000073578	114	101	112	0	0	0	31	23	90	87	70	102	72	66	114	0	0	0	SDHA;succinate dehydrogenase complex flavoprotein subunit A ;;
ENSG00000073584	51	28	102	22	17	126	41	24	140	68	39	135	105	62	114	36	22	116	SMARCE1;SWI/SNF related%2C matrix associated%2C actin dependent regulator of chromatin%2C subfamily e%2C member 1 ;;
ENSG00000073712	0	0	0	0	0	0	29	24	119	22	17	141	0	0	0	0	0	0	FERMT2;FERM domain containing kindlin 2 ;;
ENSG00000073756	40	27	157	0	0	0	0	0	0	61	43	175	0	0	0	0	0	0	PTGS2;prostaglandin-endoperoxide synthase 2 ;;
ENSG00000073921	79	57	121	0	0	0	38	30	104	49	38	151	26	21	125	0	0	0	PICALM;phosphatidylinositol binding clathrin assembly protein ;;
ENSG00000073969	0	0	0	0	0	0	0	0	0	0	0	0	25	15	109	0	0	0	NSF;N-ethylmaleimide sensitive factor%2C vesicle fusing ATPase ;;
ENSG00000074071	94	82	88	20	14	72	58	41	99	105	89	104	317	262	81	62	51	73	MRPS34;mitochondrial ribosomal protein S34 ;;
ENSG00000074181	33	26	184	0	0	0	0	0	0	0	0	0	0	0	0	0	0	0	NOTCH3;notch receptor 3 ;;
ENSG00000074201	48	35	102	0	0	0	31	25	71	80	66	124	86	68	95	0	0	0	CLNS1A;chloride nucleotide-sensitive channel 1A ;;
ENSG00000074211	0	0	0	0	0	0	0	0	0	0	0	0	30	23	98	0	0	0	PPP2R2C;protein phosphatase 2 regulatory subunit Bgamma ;;
ENSG00000074219	0	0	0	0	0	0	0	0	0	0	0	0	20	14	106	0	0	0	TEAD2;TEA domain transcription factor 2 ;;
ENSG00000074266	21	18	145	0	0	0	0	0	0	21	16	186	22	17	104	0	0	0	EED;embryonic ectoderm development ;;
ENSG00000074319	54	40	126	0	0	0	25	18	102	82	69	107	105	85	118	0	0	0	TSG101;tumor susceptibility 101 ;;
ENSG00000074356	23	18	169	0	0	0	0	0	0	28	22	236	0	0	0	0	0	0	NCBP3;nuclear cap binding subunit 3 ;;
ENSG00000074410	769	559	123	46	30	100	269	191	107	700	513	138	178	130	121	22	15	108	CA12;carbonic anhydrase 12 ;;
ENSG00000074416	21	16	123	0	0	0	0	0	0	0	0	0	40	34	96	0	0	0	MGLL;monoglyceride lipase ;;
ENSG00000074527	39	31	153	0	0	0	33	23	154	58	43	171	26	21	140	0	0	0	NTN4;netrin 4 ;;
ENSG00000074582	0	0	0	0	0	0	0	0	0	0	0	0	31	28	96	0	0	0	BCS1L;BCS1 homolog%2C ubiquinol-cytochrome c reductase complex chaperone ;;
ENSG00000074603	0	0	0	0	0	0	0	0	0	25	21	211	0	0	0	0	0	0	DPP8;dipeptidyl peptidase 8 ;;
ENSG00000074695	68	49	155	20	15	126	51	39	117	47	35	163	0	0	0	0	0	0	LMAN1;lectin%2C mannose binding 1 ;;
ENSG00000074696	199	149	109	36	27	107	114	88	95	174	135	126	60	50	118	21	18	88	HACD3;3-hydroxyacyl-CoA dehydratase 3 ;;
ENSG00000074800	2515	1800	84	524	391	70	1638	1146	70	1969	1432	91	2523	1822	78	340	254	71	ENO1;enolase 1 ;;
ENSG00000074842	84	63	105	50	43	70	56	46	80	106	85	117	199	151	79	58	46	90	MYDGF;myeloid derived growth factor ;;
ENSG00000075089	26	22	145	0	0	0	0	0	0	25	16	151	31	21	142	0	0	0	ACTR6;actin related protein 6 ;;
ENSG00000075131	22	18	116	0	0	0	0	0	0	0	0	0	27	22	111	0	0	0	TIPIN;TIMELESS interacting protein ;;
ENSG00000075142	39	26	106	0	0	0	22	19	108	66	54	118	146	114	97	0	0	0	SRI;sorcin ;;
ENSG00000075151	30	19	145	0	0	0	0	0	0	26	18	113	0	0	0	0	0	0	EIF4G3;eukaryotic translation initiation factor 4 gamma 3 ;;
ENSG00000075188	53	41	121	0	0	0	0	0	0	47	38	122	55	39	107	0	0	0	NUP37;nucleoporin 37 ;;
ENSG00000075213	58	42	163	0	0	0	20	17	137	51	37	188	0	0	0	0	0	0	SEMA3A;semaphorin 3A ;;
ENSG00000075223	84	60	159	0	0	0	53	40	146	107	69	164	0	0	0	0	0	0	SEMA3C;semaphorin 3C ;;
ENSG00000075239	60	50	120	0	0	0	33	24	93	46	37	121	69	50	120	0	0	0	ACAT1;acetyl-CoA acetyltransferase 1 ;;
ENSG00000075275	32	26	170	0	0	0	0	0	0	32	21	186	0	0	0	0	0	0	CELSR1;cadherin EGF LAG seven-pass G-type receptor 1 ;;
ENSG00000075292	39	31	152	0	0	0	0	0	0	26	20	226	0	0	0	0	0	0	ZNF638;zinc finger protein 638 ;;
ENSG00000075336	0	0	0	0	0	0	0	0	0	27	20	151	33	31	128	0	0	0	TIMM21;translocase of inner mitochondrial membrane 21 ;;
ENSG00000075413	21	17	135	0	0	0	0	0	0	22	16	178	27	21	148	0	0	0	MARK3;microtubule affinity regulating kinase 3 ;;
ENSG00000075415	500	373	103	172	130	101	336	264	88	485	362	111	899	694	93	228	181	90	SLC25A3;solute carrier family 25 member 3 ;;
ENSG00000075420	39	36	139	0	0	0	0	0	0	33	24	157	27	23	136	0	0	0	FNDC3B;fibronectin type III domain containing 3B ;;
ENSG00000075426	29	19	165	24	18	122	55	45	174	118	86	190	0	0	0	22	17	139	FOSL2;FOS like 2%2C AP-1 transcription factor subunit ;;
ENSG00000075568	39	28	145	0	0	0	0	0	0	22	16	164	0	0	0	0	0	0	TMEM131;transmembrane protein 131 ;;
ENSG00000075618	153	127	115	58	50	94	131	102	109	188	157	132	191	164	110	50	40	87	FSCN1;fascin actin-bundling protein 1 ;;
ENSG00000075624	1844	1076	130	521	312	132	1176	690	128	2264	1223	140	873	401	130	554	324	130	ACTB;actin beta ;;
ENSG00000075702	28	22	174	0	0	0	0	0	0	26	17	209	28	17	138	0	0	0	WDR62;WD repeat domain 62 ;;
ENSG00000075785	109	80	122	27	17	128	70	54	105	143	110	127	128	101	118	31	24	105	RAB7A;RAB7A%2C member RAS oncogene family ;;
ENSG00000075790	20	14	119	0	0	0	0	0	0	22	17	142	0	0	0	0	0	0	BCAP29;B cell receptor associated protein 29 ;;
ENSG00000075856	28	21	107	0	0	0	0	0	0	26	14	167	27	16	130	0	0	0	SART3;spliceosome associated factor 3%2C U4/U6 recycling protein ;;
ENSG00000075914	20	16	112	0	0	0	0	0	0	23	20	107	62	52	89	0	0	0	EXOSC7;exosome component 7 ;;
ENSG00000075975	0	0	0	0	0	0	0	0	0	22	17	160	0	0	0	0	0	0	MKRN2;makorin ring finger protein 2 ;;
ENSG00000076003	90	69	116	0	0	0	37	32	102	39	27	154	55	43	122	0	0	0	MCM6;minichromosome maintenance complex component 6 ;;
ENSG00000076043	36	32	100	0	0	0	24	21	104	58	47	129	88	68	102	0	0	0	REXO2;RNA exonuclease 2 ;;
ENSG00000076108	33	25	209	0	0	0	0	0	0	42	30	197	0	0	0	0	0	0	BAZ2A;bromodomain adjacent to zinc finger domain 2A ;;
ENSG00000076242	60	45	126	0	0	0	21	11	174	0	0	0	56	30	124	0	0	0	MLH1;mutL homolog 1 ;;
ENSG00000076248	44	33	133	0	0	0	27	21	101	45	38	121	55	46	138	23	19	121	UNG;uracil DNA glycosylase ;;
ENSG00000076351	30	22	113	0	0	0	0	0	0	22	15	130	0	0	0	0	0	0	SLC46A1;solute carrier family 46 member 1 ;;
ENSG00000076382	41	22	145	0	0	0	21	10	102	24	8	124	29	16	112	0	0	0	SPAG5;sperm associated antigen 5 ;;
ENSG00000076554	38	25	127	0	0	0	25	18	122	34	24	137	75	55	124	0	0	0	TPD52;tumor protein D52 ;;
ENSG00000076604	21	20	190	21	16	158	31	23	160	74	60	180	63	35	128	23	20	128	TRAF4;TNF receptor associated factor 4 ;;
ENSG00000076685	54	43	143	0	0	0	43	35	134	71	46	145	56	44	124	0	0	0	NT5C2;5'-nucleotidase%2C cytosolic II ;;
ENSG00000076864	75	60	128	0	0	0	43	27	129	52	41	126	156	121	112	0	0	0	RAP1GAP;RAP1 GTPase activating protein ;;
ENSG00000076924	24	17	106	0	0	0	0	0	0	0	0	0	0	0	0	0	0	0	XAB2;XPA binding protein 2 ;;
ENSG00000076928	39	29	148	0	0	0	0	0	0	64	30	165	33	6	89	0	0	0	ARHGEF1;Rho guanine nucleotide exchange factor 1 ;;
ENSG00000076944	27	17	91	0	0	0	0	0	0	0	0	0	31	20	100	0	0	0	STXBP2;syntaxin binding protein 2 ;;
ENSG00000077044	0	0	0	0	0	0	0	0	0	43	34	190	0	0	0	0	0	0	DGKD;diacylglycerol kinase delta ;;
ENSG00000077097	54	41	153	0	0	0	29	21	151	47	41	141	24	18	157	0	0	0	TOP2B;DNA topoisomerase II beta ;;
ENSG00000077147	150	110	150	29	22	119	85	62	132	183	138	143	53	38	126	30	27	137	TM9SF3;transmembrane 9 superfamily member 3 ;;
ENSG00000077150	32	25	133	0	0	0	24	19	146	75	56	134	23	17	142	0	0	0	NFKB2;nuclear factor kappa B subunit 2 ;;
ENSG00000077152	66	51	157	0	0	0	30	24	144	41	35	141	91	64	138	0	0	0	UBE2T;ubiquitin conjugating enzyme E2 T ;;
ENSG00000077232	117	91	119	0	0	0	55	43	119	79	61	153	34	27	159	0	0	0	DNAJC10;DnaJ heat shock protein family (Hsp40) member C10 ;;
ENSG00000077235	53	32	138	0	0	0	27	22	125	67	49	169	0	0	0	0	0	0	GTF3C1;general transcription factor IIIC subunit 1 ;;
ENSG00000077312	104	78	113	48	37	87	63	49	99	138	109	134	139	108	110	63	52	77	SNRPA;small nuclear ribonucleoprotein polypeptide A ;;
ENSG00000077348	46	36	95	0	0	0	34	26	87	42	34	92	149	115	72	0	0	0	EXOSC5;exosome component 5 ;;
ENSG00000077380	70	54	128	0	0	0	22	15	110	67	53	133	49	40	110	0	0	0	DYNC1I2;dynein cytoplasmic 1 intermediate chain 2 ;;
ENSG00000077463	0	0	0	0	0	0	0	0	0	25	20	141	26	20	84	0	0	0	SIRT6;sirtuin 6 ;;
ENSG00000077549	109	79	113	32	24	79	87	64	81	71	48	122	198	142	104	50	38	52	CAPZB;capping actin protein of muscle Z-line subunit beta ;;
ENSG00000077585	0	0	0	0	0	0	0	0	0	0	0	0	20	11	134	0	0	0	GPR137B;G protein-coupled receptor 137B ;;
ENSG00000077713	0	0	0	0	0	0	0	0	0	0	0	0	36	25	102	0	0	0	SLC25A43;solute carrier family 25 member 43 ;;
ENSG00000077721	68	52	125	32	21	98	39	31	128	96	74	154	137	112	107	50	41	100	UBE2A;ubiquitin conjugating enzyme E2 A ;;
ENSG00000077782	39	29	125	0	0	0	21	14	110	27	21	151	0	0	0	0	0	0	FGFR1;fibroblast growth factor receptor 1 ;;
ENSG00000077942	37	28	115	0	0	0	21	18	118	35	26	130	0	0	0	0	0	0	FBLN1;fibulin 1 ;;
ENSG00000078061	22	10	106	0	0	0	0	0	0	27	10	140	30	16	107	0	0	0	ARAF;A-Raf proto-oncogene%2C serine/threonine kinase ;;
ENSG00000078124	25	21	116	0	0	0	0	0	0	0	0	0	20	15	99	0	0	0	ACER3;alkaline ceramidase 3 ;;
ENSG00000078140	38	29	115	0	0	0	23	17	110	30	19	116	74	59	109	0	0	0	UBE2K;ubiquitin conjugating enzyme E2 K ;;
ENSG00000078237	0	0	0	0	0	0	0	0	0	55	59	151	28	41	110	0	0	0	TIGAR;TP53 induced glycolysis regulatory phosphatase ;;
ENSG00000078269	24	18	157	0	0	0	0	0	0	24	16	159	53	45	88	0	0	0	SYNJ2;synaptojanin 2 ;;
ENSG00000078304	51	36	124	0	0	0	0	0	0	36	29	114	70	55	94	0	0	0	PPP2R5C;protein phosphatase 2 regulatory subunit B'gamma ;;
ENSG00000078369	86	67	123	23	15	142	70	45	95	120	90	123	151	116	106	0	0	0	GNB1;G protein subunit beta 1 ;;
ENSG00000078401	71	53	130	29	18	132	53	35	127	166	124	128	82	63	108	0	0	0	EDN1;endothelin 1 ;;
ENSG00000078618	85	56	121	0	0	0	39	27	90	45	37	129	37	28	121	0	0	0	NRDC;nardilysin convertase ;;
ENSG00000078668	139	111	106	26	20	103	82	66	102	144	112	103	226	183	94	38	27	67	VDAC3;voltage dependent anion channel 3 ;;
ENSG00000078674	44	30	121	0	0	0	22	16	165	27	25	144	0	0	0	0	0	0	PCM1;pericentriolar material 1 ;;
ENSG00000078808	84	66	105	0	0	0	79	51	96	118	87	115	70	47	98	0	0	0	SDF4;stromal cell derived factor 4 ;;
ENSG00000078902	29	22	109	0	0	0	23	16	106	39	35	136	72	63	124	0	0	0	TOLLIP;toll interacting protein ;;
ENSG00000078967	0	0	0	0	0	0	0	0	0	0	0	0	23	17	84	0	0	0	UBE2D4;ubiquitin conjugating enzyme E2 D4 (putative) ;;
ENSG00000079246	283	216	103	42	34	92	129	97	93	230	176	117	208	164	104	27	22	70	XRCC5;X-ray repair cross complementing 5 ;;
ENSG00000079257	30	22	137	0	0	0	0	0	0	22	15	94	53	45	115	0	0	0	LXN;latexin ;;
ENSG00000079277	0	0	0	0	0	0	0	0	0	0	0	0	21	19	86	0	0	0	MKNK1;MAPK interacting serine/threonine kinase 1 ;;
ENSG00000079332	38	25	129	21	15	151	25	19	97	53	32	148	60	49	97	0	0	0	SAR1A;secretion associated Ras related GTPase 1A ;;
ENSG00000079432	40	30	133	0	0	0	23	15	105	70	56	170	35	27	149	0	0	0	CIC;capicua transcriptional repressor ;;
ENSG00000079459	300	204	111	34	25	85	127	86	83	251	174	114	351	250	105	40	25	85	FDFT1;farnesyl-diphosphate farnesyltransferase 1 ;;
ENSG00000079462	117	95	84	25	19	64	52	49	73	85	70	96	381	322	76	62	54	60	PAFAH1B3;platelet activating factor acetylhydrolase 1b catalytic subunit 3 ;;
ENSG00000079616	56	42	122	0	0	0	22	14	114	36	32	158	52	32	115	0	0	0	KIF22;kinesin family member 22 ;;
ENSG00000079739	53	46	124	0	0	0	29	23	91	32	23	104	55	46	103	0	0	0	PGM1;phosphoglucomutase 1 ;;
ENSG00000079785	106	68	120	21	10	94	52	39	98	78	40	121	0	0	0	20	14	101	DDX1;DEAD-box helicase 1 ;;
ENSG00000079805	47	32	120	0	0	0	0	0	0	25	19	148	33	26	104	0	0	0	DNM2;dynamin 2 ;;
ENSG00000079999	44	37	112	0	0	0	31	22	103	77	59	119	66	52	107	0	0	0	KEAP1;kelch like ECH associated protein 1 ;;
ENSG00000080189	27	17	138	0	0	0	0	0	0	33	23	99	44	37	118	0	0	0	SLC35C2;solute carrier family 35 member C2 ;;
ENSG00000080345	31	25	138	0	0	0	0	0	0	24	14	172	0	0	0	0	0	0	RIF1;replication timing regulatory factor 1 ;;
ENSG00000080371	0	0	0	0	0	0	20	13	152	79	55	146	24	20	127	22	20	111	RAB21;RAB21%2C member RAS oncogene family ;;
ENSG00000080546	0	0	0	0	0	0	0	0	0	35	27	183	0	0	0	0	0	0	SESN1;sestrin 1 ;;
ENSG00000080608	24	18	119	0	0	0	0	0	0	28	18	169	22	16	108	0	0	0	PUM3;pumilio RNA binding family member 3 ;;
ENSG00000080815	55	38	120	0	0	0	0	0	0	79	61	129	28	21	144	0	0	0	PSEN1;presenilin 1 ;;
ENSG00000080819	0	0	0	0	0	0	0	0	0	27	20	189	0	0	0	0	0	0	CPOX;coproporphyrinogen oxidase ;;
ENSG00000080822	0	0	0	0	0	0	0	0	0	26	21	154	0	0	0	0	0	0	CLDND1;claudin domain containing 1 ;;
ENSG00000080824	1296	839	109	561	381	107	1309	888	92	1870	1229	120	694	478	105	392	281	104	HSP90AA1;heat shock protein 90 alpha family class A member 1 ;;
ENSG00000080845	28	19	126	0	0	0	0	0	0	34	30	138	28	21	95	0	0	0	DLGAP4;DLG associated protein 4 ;;
ENSG00000081087	27	19	144	0	0	0	20	13	112	44	38	148	0	0	0	0	0	0	OSTM1;osteoclastogenesis associated transmembrane protein 1 ;;
ENSG00000081154	41	24	160	23	14	100	41	24	92	85	60	155	114	86	134	25	22	88	PCNP;PEST proteolytic signal containing nuclear protein ;;
ENSG00000081177	20	15	126	0	0	0	0	0	0	31	25	136	0	0	0	0	0	0	EXD2;exonuclease 3'-5' domain containing 2 ;;
ENSG00000081307	0	0	0	0	0	0	0	0	0	20	13	208	0	0	0	0	0	0	UBA5;ubiquitin like modifier activating enzyme 5 ;;
ENSG00000081692	0	0	0	0	0	0	0	0	0	0	0	0	34	10	92	0	0	0	JMJD4;jumonji domain containing 4 ;;
ENSG00000081721	0	0	0	0	0	0	0	0	0	24	18	167	42	32	155	0	0	0	DUSP12;dual specificity phosphatase 12 ;;
ENSG00000081760	47	42	116	0	0	0	22	18	90	32	25	156	28	21	109	0	0	0	AACS;acetoacetyl-CoA synthetase ;;
ENSG00000081791	30	24	126	0	0	0	0	0	0	29	24	135	31	24	141	0	0	0	DELE1;DAP3 binding cell death enhancer 1 ;;
ENSG00000081870	29	15	101	0	0	0	0	0	0	0	0	0	94	64	96	0	0	0	HSPB11;heat shock protein family B (small) member 11 ;;
ENSG00000082014	0	0	0	0	0	0	0	0	0	0	0	0	36	22	76	0	0	0	SMARCD3;SWI/SNF related%2C matrix associated%2C actin dependent regulator of chromatin%2C subfamily d%2C member 3 ;;
ENSG00000082074	0	0	0	0	0	0	0	0	0	24	15	152	0	0	0	0	0	0	FYB1;FYN binding protein 1 ;;
ENSG00000082146	0	0	0	0	0	0	0	0	0	0	0	0	27	17	112	0	0	0	STRADB;STE20 related adaptor beta ;;
ENSG00000082153	158	93	129	84	54	115	133	80	110	182	104	136	143	76	126	105	69	122	BZW1;basic leucine zipper and W2 domains 1 ;;
ENSG00000082212	29	18	136	0	0	0	0	0	0	34	26	129	28	23	124	0	0	0	ME2;malic enzyme 2 ;;
ENSG00000082515	49	37	97	0	0	0	23	20	120	45	33	101	134	97	84	22	18	92	MRPL22;mitochondrial ribosomal protein L22 ;;
ENSG00000082516	26	18	146	0	0	0	0	0	0	0	0	0	0	0	0	0	0	0	GEMIN5;gem nuclear organelle associated protein 5 ;;
ENSG00000082641	121	89	151	0	0	0	69	58	125	154	127	142	22	20	159	0	0	0	NFE2L1;NFE2 like bZIP transcription factor 1 ;;
ENSG00000082701	0	0	0	0	0	0	0	0	0	30	21	142	0	0	0	0	0	0	GSK3B;glycogen synthase kinase 3 beta ;;
ENSG00000082781	343	262	133	40	31	122	120	92	125	295	225	137	133	102	138	0	0	0	ITGB5;integrin subunit beta 5 ;;
ENSG00000082898	164	108	150	29	21	134	105	71	136	123	90	181	73	48	139	28	16	149	XPO1;exportin 1 ;;
ENSG00000082996	43	32	140	0	0	0	0	0	0	35	25	126	33	24	154	0	0	0	RNF13;ring finger protein 13 ;;
ENSG00000083099	0	0	0	0	0	0	0	0	0	27	22	110	40	31	98	0	0	0	LYRM2;LYR motif containing 2 ;;
ENSG00000083312	145	99	138	0	0	0	84	60	128	253	197	173	64	45	133	0	0	0	TNPO1;transportin 1 ;;
ENSG00000083444	74	65	112	0	0	0	41	36	123	101	83	133	0	0	0	0	0	0	PLOD1;procollagen-lysine%2C2-oxoglutarate 5-dioxygenase 1 ;;
ENSG00000083457	33	23	109	0	0	0	0	0	0	39	28	131	168	121	101	82	60	49	ITGAE;integrin subunit alpha E ;;
ENSG00000083520	0	0	0	0	0	0	0	0	0	30	22	156	0	0	0	0	0	0	DIS3;DIS3 homolog%2C exosome endoribonuclease and 3'-5' exoribonuclease ;;
ENSG00000083807	0	0	0	0	0	0	0	0	0	0	0	0	83	71	89	30	28	47	SLC27A5;solute carrier family 27 member 5 ;;
ENSG00000083845	847	667	89	674	545	72	1058	817	75	1158	946	100	3587	2963	81	1875	1570	70	RPS5;ribosomal protein S5 ;;
ENSG00000083857	69	48	159	0	0	0	34	28	162	48	34	189	0	0	0	0	0	0	FAT1;FAT atypical cadherin 1 ;;
ENSG00000083896	0	0	0	0	0	0	0	0	0	33	20	150	0	0	0	0	0	0	YTHDC1;YTH domain containing 1 ;;
ENSG00000083937	60	46	112	0	0	0	59	48	103	83	61	121	64	54	93	28	20	74	CHMP2B;charged multivesicular body protein 2B ;;
ENSG00000084072	22	17	108	0	0	0	0	0	0	42	26	143	51	39	116	0	0	0	PPIE;peptidylprolyl isomerase E ;;
ENSG00000084073	42	26	124	0	0	0	35	21	110	52	36	153	0	0	0	0	0	0	ZMPSTE24;zinc metallopeptidase STE24 ;;
ENSG00000084090	57	44	138	0	0	0	30	21	130	112	82	150	37	27	146	0	0	0	STARD7;StAR related lipid transfer domain containing 7 ;;
ENSG00000084092	0	0	0	0	0	0	0	0	0	0	0	0	26	18	116	0	0	0	NOA1;nitric oxide associated 1 ;;
ENSG00000084207	752	541	90	293	215	76	493	359	76	690	471	97	1934	1440	81	489	370	73	GSTP1;glutathione S-transferase pi 1 ;;
ENSG00000084234	155	112	163	0	0	0	90	73	159	145	115	167	25	20	146	0	0	0	APLP2;amyloid beta precursor like protein 2 ;;
ENSG00000084463	53	35	113	21	15	128	39	30	114	61	39	132	36	26	126	24	19	113	WBP11;WW domain binding protein 11 ;;
ENSG00000084623	212	162	95	58	46	66	133	95	71	171	138	101	268	220	84	76	61	79	EIF3I;eukaryotic translation initiation factor 3 subunit I ;;
ENSG00000084652	0	0	0	0	0	0	0	0	0	37	32	204	0	0	0	0	0	0	TXLNA;taxilin alpha ;;
ENSG00000084693	0	0	0	0	0	0	0	0	0	22	13	114	35	20	95	0	0	0	AGBL5;AGBL carboxypeptidase 5 ;;
ENSG00000084731	35	23	126	0	0	0	0	0	0	42	32	143	46	36	128	0	0	0	KIF3C;kinesin family member 3C ;;
ENSG00000084733	357	272	113	40	26	82	161	135	103	333	247	115	386	286	98	48	37	101	RAB10;RAB10%2C member RAS oncogene family ;;
ENSG00000084754	228	174	98	33	27	110	126	102	88	148	113	107	136	111	107	25	20	95	HADHA;hydroxyacyl-CoA dehydrogenase trifunctional multienzyme complex subunit alpha ;;
ENSG00000084764	0	0	0	0	0	0	0	0	0	22	18	119	22	18	102	0	0	0	MAPRE3;microtubule associated protein RP/EB family member 3 ;;
ENSG00000084774	61	54	124	0	0	0	21	13	154	38	25	172	0	0	0	0	0	0	CAD;carbamoyl-phosphate synthetase 2%2C aspartate transcarbamylase%2C and dihydroorotase ;;
ENSG00000085063	168	125	109	43	31	107	68	46	123	212	158	125	215	160	103	48	35	106	CD59;CD59 molecule (CD59 blood group) ;;
ENSG00000085231	24	16	99	0	0	0	0	0	0	38	27	97	61	42	97	0	0	0	AK6;adenylate kinase 6 ;;
ENSG00000085365	25	15	122	0	0	0	0	0	0	30	22	172	0	0	0	0	0	0	SCAMP1;secretory carrier membrane protein 1 ;;
ENSG00000085377	30	19	114	0	0	0	0	0	0	0	0	0	0	0	0	0	0	0	PREP;prolyl endopeptidase ;;
ENSG00000085415	0	0	0	0	0	0	0	0	0	20	12	173	0	0	0	0	0	0	SEH1L;SEH1 like nucleoporin ;;
ENSG00000085662	1276	921	102	570	438	78	920	682	83	1090	819	113	2177	1747	94	710	583	77	AKR1B1;aldo-keto reductase family 1 member B ;;
ENSG00000085719	50	39	128	0	0	0	34	24	98	59	44	135	20	17	111	0	0	0	CPNE3;copine 3 ;;
ENSG00000085721	24	19	148	0	0	0	25	17	157	66	45	159	27	18	144	0	0	0	RRN3;RRN3 homolog%2C RNA polymerase I transcription factor ;;
ENSG00000085733	40	31	195	0	0	0	28	23	177	50	38	208	42	35	110	0	0	0	CTTN;cortactin ;;
ENSG00000085760	34	26	134	0	0	0	21	17	64	30	23	141	44	25	130	0	0	0	MTIF2;mitochondrial translational initiation factor 2 ;;
ENSG00000085871	59	44	97	0	0	0	24	17	64	51	33	96	101	74	89	22	17	60	MGST2;microsomal glutathione S-transferase 2 ;;
ENSG00000085872	25	19	122	0	0	0	0	0	0	23	14	177	0	0	0	0	0	0	CHERP;calcium homeostasis endoplasmic reticulum protein ;;
ENSG00000085998	24	14	114	0	0	0	0	0	0	31	19	171	40	22	99	0	0	0	POMGNT1;protein O-linked mannose N-acetylglucosaminyltransferase 1 (beta 1%2C2-) ;;
ENSG00000086015	0	0	0	0	0	0	0	0	0	0	0	0	22	16	121	0	0	0	MAST2;microtubule associated serine/threonine kinase 2 ;;
ENSG00000086061	346	273	111	265	209	90	335	270	97	487	371	122	257	208	102	224	181	87	DNAJA1;DnaJ heat shock protein family (Hsp40) member A1 ;;
ENSG00000086062	88	71	150	0	0	0	70	61	130	80	63	156	0	0	0	0	0	0	B4GALT1;beta-1%2C4-galactosyltransferase 1 ;;
ENSG00000086065	84	65	128	51	39	127	57	46	109	93	67	125	133	107	120	54	46	93	CHMP5;charged multivesicular body protein 5 ;;
ENSG00000086102	0	0	0	0	0	0	0	0	0	34	27	154	0	0	0	0	0	0	NFX1;nuclear transcription factor%2C X-box binding 1 ;;
ENSG00000086189	20	15	150	0	0	0	0	0	0	25	19	186	37	29	123	0	0	0	DIMT1;DIM1 rRNA methyltransferase and ribosome maturation factor ;;
ENSG00000086200	20	14	93	0	0	0	0	0	0	0	0	0	0	0	0	0	0	0	IPO11;importin 11 ;;
ENSG00000086232	61	44	119	0	0	0	26	16	83	48	33	128	133	78	105	0	0	0	EIF2AK1;eukaryotic translation initiation factor 2 alpha kinase 1 ;;
ENSG00000086289	65	50	135	0	0	0	29	20	114	109	90	144	45	38	134	0	0	0	EPDR1;ependymin related 1 ;;
ENSG00000086475	25	24	113	0	0	0	0	0	0	37	25	142	48	42	86	0	0	0	SEPHS1;selenophosphate synthetase 1 ;;
ENSG00000086504	110	45	90	0	0	0	47	23	82	105	37	100	182	56	91	21	10	76	MRPL28;mitochondrial ribosomal protein L28 ;;
ENSG00000086506	0	0	0	0	0	0	0	0	0	0	0	0	21	16	81	0	0	0	HBQ1;hemoglobin subunit theta 1 ;;
ENSG00000086544	0	0	0	0	0	0	0	0	0	25	24	114	0	0	0	0	0	0	ITPKC;inositol-trisphosphate 3-kinase C ;;
ENSG00000086589	37	27	133	0	0	0	28	15	122	63	45	151	32	20	117	0	0	0	RBM22;RNA binding motif protein 22 ;;
ENSG00000086598	104	83	129	96	75	119	114	89	113	139	100	137	123	96	129	148	116	102	TMED2;transmembrane p24 trafficking protein 2 ;;
ENSG00000086666	71	52	145	25	20	109	42	33	117	69	51	157	136	94	140	29	24	108	ZFAND6;zinc finger AN1-type containing 6 ;;
ENSG00000086758	75	32	130	0	0	0	22	13	170	34	22	155	24	15	144	0	0	0	HUWE1;HECT%2C UBA and WWE domain containing E3 ubiquitin protein ligase 1 ;;
ENSG00000087053	0	0	0	0	0	0	0	0	0	31	21	140	0	0	0	0	0	0	MTMR2;myotubularin related protein 2 ;;
ENSG00000087074	0	0	0	47	23	105	51	22	125	83	37	145	25	5	150	57	23	128	PPP1R15A;protein phosphatase 1 regulatory subunit 15A ;;
ENSG00000087076	0	0	0	0	0	0	0	0	0	31	22	111	33	27	78	0	0	0	HSD17B14;hydroxysteroid 17-beta dehydrogenase 14 ;;
ENSG00000087077	43	24	111	0	0	0	0	0	0	74	47	102	61	32	97	0	0	0	TRIP6;thyroid hormone receptor interactor 6 ;;
ENSG00000087086	2443	1859	87	3927	2980	59	4252	3323	64	5380	4119	95	49990	40248	76	18926	15557	60	FTL;ferritin light chain ;;
ENSG00000087087	85	58	139	37	25	202	70	51	141	130	98	165	36	23	112	20	18	157	SRRT;serrate%2C RNA effector molecule ;;
ENSG00000087088	104	74	130	20	12	135	54	32	119	217	157	155	470	326	114	58	43	86	BAX;BCL2 associated X%2C apoptosis regulator ;;
ENSG00000087111	54	38	119	0	0	0	22	12	91	39	28	132	31	26	96	0	0	0	PIGS;phosphatidylinositol glycan anchor biosynthesis class S ;;
ENSG00000087191	169	139	101	30	23	105	99	65	90	204	155	113	331	268	87	65	54	97	PSMC5;proteasome 26S subunit%2C ATPase 5 ;;
ENSG00000087263	21	17	125	0	0	0	0	0	0	29	20	126	0	0	0	0	0	0	OGFOD1;2-oxoglutarate and iron dependent oxygenase domain containing 1 ;;
ENSG00000087274	49	35	132	0	0	0	29	27	126	41	34	147	23	19	131	0	0	0	ADD1;adducin 1 ;;
ENSG00000087302	93	72	106	22	19	48	46	38	91	113	89	115	311	249	98	42	37	69	RTRAF;RNA transcription%2C translation and transport factor ;;
ENSG00000087365	124	19	137	25	5	99	53	11	138	125	21	140	88	9	108	0	0	0	SF3B2;splicing factor 3b subunit 2 ;;
ENSG00000087460	368	268	117	94	72	109	305	239	96	269	205	120	703	561	104	199	164	100	GNAS;GNAS complex locus ;;
ENSG00000087470	47	31	132	0	0	0	0	0	0	36	30	123	43	36	113	0	0	0	DNM1L;dynamin 1 like ;;
ENSG00000087502	53	42	120	0	0	0	0	0	0	52	38	103	45	34	92	0	0	0	ERGIC2;ERGIC and golgi 2 ;;
ENSG00000087510	0	0	0	0	0	0	0	0	0	21	14	193	0	0	0	0	0	0	TFAP2C;transcription factor AP-2 gamma ;;
ENSG00000087586	64	45	112	0	0	0	30	23	146	46	35	111	50	41	114	23	20	102	AURKA;aurora kinase A ;;
ENSG00000087842	97	56	94	0	0	0	37	31	92	86	59	114	108	82	84	0	0	0	PIR;pirin ;;
ENSG00000087884	0	0	0	0	0	0	0	0	0	0	0	0	42	34	78	0	0	0	AAMDC;adipogenesis associated Mth938 domain containing ;;
ENSG00000087995	27	18	91	0	0	0	0	0	0	35	25	124	46	34	89	0	0	0	METTL2A;methyltransferase 2A%2C methylcytidine ;;
ENSG00000088205	56	40	145	0	0	0	28	20	124	60	40	153	46	37	115	0	0	0	DDX18;DEAD-box helicase 18 ;;
ENSG00000088247	62	43	146	39	31	143	45	29	128	69	51	154	37	18	119	24	20	137	KHSRP;KH-type splicing regulatory protein ;;
ENSG00000088298	36	23	119	0	0	0	0	0	0	29	23	136	32	24	122	0	0	0	EDEM2;ER degradation enhancing alpha-mannosidase like protein 2 ;;
ENSG00000088325	123	94	120	0	0	0	52	43	110	41	31	123	48	36	106	0	0	0	TPX2;TPX2 microtubule nucleation factor ;;
ENSG00000088356	0	0	0	20	17	91	21	20	116	45	40	122	31	21	120	31	31	96	PDRG1;p53 and DNA damage regulated 1 ;;
ENSG00000088367	30	17	127	0	0	0	0	0	0	26	16	137	43	31	128	0	0	0	EPB41L1;erythrocyte membrane protein band 4.1 like 1 ;;
ENSG00000088682	39	30	100	0	0	0	0	0	0	0	0	0	68	55	102	0	0	0	COQ9;coenzyme Q9 ;;
ENSG00000088727	0	0	0	0	0	0	0	0	0	0	0	0	51	37	75	0	0	0	KIF9;kinesin family member 9 ;;
ENSG00000088766	24	22	129	0	0	0	0	0	0	22	20	152	66	55	90	0	0	0	CRLS1;cardiolipin synthase 1 ;;
ENSG00000088812	64	43	167	0	0	0	23	16	155	52	37	185	0	0	0	0	0	0	ATRN;attractin ;;
ENSG00000088826	27	24	165	26	22	143	27	20	101	68	47	181	49	39	136	20	15	104	SMOX;spermine oxidase ;;
ENSG00000088832	105	75	126	66	45	89	105	69	99	120	86	124	276	214	118	189	154	101	FKBP1A;FKBP prolyl isomerase 1A ;;
ENSG00000088833	81	64	109	0	0	0	43	34	100	60	50	96	125	105	92	0	0	0	NSFL1C;NSFL1 cofactor ;;
ENSG00000088836	0	0	0	0	0	0	0	0	0	24	16	184	0	0	0	0	0	0	SLC4A11;solute carrier family 4 member 11 ;;
ENSG00000088888	22	18	126	0	0	0	0	0	0	56	43	145	0	0	0	0	0	0	MAVS;mitochondrial antiviral signaling protein ;;
ENSG00000088930	105	66	123	0	0	0	47	35	108	81	62	153	66	53	109	0	0	0	XRN2;5'-3' exoribonuclease 2 ;;
ENSG00000088986	246	184	96	204	165	78	249	188	88	365	265	92	1037	825	84	566	458	71	DYNLL1;dynein light chain LC8-type 1 ;;
ENSG00000088992	81	58	89	0	0	0	38	23	59	72	55	115	306	243	86	31	24	80	TESC;tescalcin ;;
ENSG00000089006	83	54	120	24	17	86	49	36	121	93	64	154	146	117	114	28	23	76	SNX5;sorting nexin 5 ;;
ENSG00000089009	706	556	93	410	332	76	648	543	72	865	693	104	2688	2230	87	1102	923	74	RPL6;ribosomal protein L6 ;;
ENSG00000089048	20	6	139	0	0	0	0	0	0	32	10	177	0	0	0	0	0	0	ESF1;ESF1 nucleolar pre-rRNA processing protein homolog ;;
ENSG00000089053	58	46	116	0	0	0	28	23	120	48	37	124	89	65	101	0	0	0	ANAPC5;anaphase promoting complex subunit 5 ;;
ENSG00000089057	0	0	0	0	0	0	0	0	0	36	23	154	0	0	0	0	0	0	SLC23A2;solute carrier family 23 member 2 ;;
ENSG00000089063	66	44	133	0	0	0	35	28	63	53	42	128	186	144	111	43	37	78	TMEM230;transmembrane protein 230 ;;
ENSG00000089154	48	34	147	0	0	0	26	22	149	47	30	185	0	0	0	0	0	0	GCN1;GCN1 activator of EIF2AK4 ;;
ENSG00000089157	811	629	85	483	382	67	1028	846	63	943	754	96	5646	4705	73	1737	1477	62	RPLP0;ribosomal protein lateral stalk subunit P0 ;;
ENSG00000089159	30	24	143	0	0	0	34	24	139	0	0	0	48	31	137	0	0	0	PXN;paxillin ;;
ENSG00000089195	25	22	122	22	13	133	25	16	138	43	27	150	0	0	0	27	22	117	TRMT6;tRNA methyltransferase 6 non-catalytic subunit ;;
ENSG00000089220	168	131	98	85	63	84	134	102	80	200	148	118	267	221	100	90	75	85	PEBP1;phosphatidylethanolamine binding protein 1 ;;
ENSG00000089234	0	0	0	0	0	0	0	0	0	25	18	117	0	0	0	0	0	0	BRAP;BRCA1 associated protein ;;
ENSG00000089248	155	116	99	47	32	103	109	83	95	201	160	129	217	179	95	82	71	72	ERP29;endoplasmic reticulum protein 29 ;;
ENSG00000089280	103	32	117	53	18	101	114	33	90	87	18	112	109	33	105	31	13	131	FUS;FUS RNA binding protein ;;
ENSG00000089289	51	44	110	0	0	0	26	21	67	41	32	102	127	103	94	31	23	55	IGBP1;immunoglobulin binding protein 1 ;;
ENSG00000089327	135	106	107	51	39	79	103	75	91	158	119	107	349	266	88	138	113	73	FXYD5;FXYD domain containing ion transport regulator 5 ;;
ENSG00000089351	37	28	122	0	0	0	0	0	0	34	28	150	76	63	120	0	0	0	GRAMD1A;GRAM domain containing 1A ;;
ENSG00000089597	254	183	117	0	0	0	140	97	104	153	104	138	80	52	130	0	0	0	GANAB;glucosidase II alpha subunit ;;
ENSG00000089685	65	50	132	0	0	0	35	32	104	35	26	101	110	88	109	24	18	109	BIRC5;baculoviral IAP repeat containing 5 ;;
ENSG00000089693	101	72	121	36	26	94	94	63	95	192	133	132	345	247	115	66	52	93	MLF2;myeloid leukemia factor 2 ;;
ENSG00000089737	65	41	110	25	16	133	33	22	107	76	51	122	27	21	108	0	0	0	DDX24;DEAD-box helicase 24 ;;
ENSG00000089818	0	0	0	0	0	0	0	0	0	33	18	132	0	0	0	0	0	0	NECAP1;NECAP endocytosis associated 1 ;;
ENSG00000089876	27	17	116	0	0	0	0	0	0	23	12	168	0	0	0	0	0	0	DHX32;DEAH-box helicase 32 (putative) ;;
ENSG00000090006	29	19	177	0	0	0	0	0	0	0	0	0	0	0	0	0	0	0	LTBP4;latent transforming growth factor beta binding protein 4 ;;
ENSG00000090013	457	358	78	106	87	48	261	198	62	429	330	91	1034	847	72	155	132	47	BLVRB;biliverdin reductase B ;;
ENSG00000090054	61	36	154	0	0	0	43	28	143	82	44	159	30	13	147	0	0	0	SPTLC1;serine palmitoyltransferase long chain base subunit 1 ;;
ENSG00000090060	55	43	129	0	0	0	40	27	126	56	39	188	132	105	112	0	0	0	PAPOLA;poly(A) polymerase alpha ;;
ENSG00000090061	31	22	152	0	0	0	0	0	0	40	26	185	37	27	115	0	0	0	CCNK;cyclin K ;;
ENSG00000090238	0	0	0	0	0	0	0	0	0	20	15	189	25	21	127	0	0	0	YPEL3;yippee like 3 ;;
ENSG00000090263	58	39	88	0	0	0	28	21	67	47	40	100	179	132	78	59	44	59	MRPS33;mitochondrial ribosomal protein S33 ;;
ENSG00000090266	110	92	116	101	76	69	117	87	78	144	109	113	639	481	89	301	231	60	NDUFB2;NADH:ubiquinone oxidoreductase subunit B2 ;;
ENSG00000090273	107	91	86	0	0	0	58	44	58	113	90	96	202	169	73	45	33	76	NUDC;nuclear distribution C%2C dynein complex regulator ;;
ENSG00000090316	30	23	113	0	0	0	20	17	103	50	36	170	33	32	107	0	0	0	MAEA;macrophage erythroblast attacher%2C E3 ubiquitin ligase ;;
ENSG00000090372	29	22	155	0	0	0	30	23	154	53	39	212	65	47	124	0	0	0	STRN4;striatin 4 ;;
ENSG00000090432	34	24	123	0	0	0	0	0	0	37	23	124	30	25	110	0	0	0	MUL1;mitochondrial E3 ubiquitin protein ligase 1 ;;
ENSG00000090487	38	30	106	0	0	0	0	0	0	72	50	112	118	78	131	26	17	111	SPG21;SPG21 abhydrolase domain containing%2C maspardin ;;
ENSG00000090520	51	41	114	51	34	86	82	62	93	77	59	127	42	31	108	70	58	104	DNAJB11;DnaJ heat shock protein family (Hsp40) member B11 ;;
ENSG00000090530	0	0	0	0	0	0	20	16	107	31	22	136	0	0	0	0	0	0	P3H2;prolyl 3-hydroxylase 2 ;;
ENSG00000090581	24	18	158	0	0	0	0	0	0	33	26	180	34	29	105	0	0	0	GNPTG;N-acetylglucosamine-1-phosphate transferase subunit gamma ;;
ENSG00000090621	59	37	153	0	0	0	33	22	106	74	48	157	69	50	98	0	0	0	PABPC4;poly(A) binding protein cytoplasmic 4 ;;
ENSG00000090686	0	0	0	0	0	0	0	0	0	0	0	0	22	18	130	0	0	0	USP48;ubiquitin specific peptidase 48 ;;
ENSG00000090857	24	19	134	0	0	0	0	0	0	36	28	179	0	0	0	0	0	0	PDPR;pyruvate dehydrogenase phosphatase regulatory subunit ;;
ENSG00000090861	98	64	123	0	0	0	58	41	115	111	86	116	60	44	124	0	0	0	AARS1;alanyl-tRNA synthetase 1 ;;
ENSG00000090863	80	64	121	0	0	0	35	29	123	57	37	136	0	0	0	0	0	0	GLG1;golgi glycoprotein 1 ;;
ENSG00000090889	37	22	137	0	0	0	0	0	0	0	0	0	0	0	0	0	0	0	KIF4A;kinesin family member 4A ;;
ENSG00000090924	0	0	0	0	0	0	0	0	0	21	17	196	0	0	0	0	0	0	PLEKHG2;pleckstrin homology and RhoGEF domain containing G2 ;;
ENSG00000090932	0	0	0	0	0	0	0	0	0	25	8	113	90	15	91	0	0	0	DLL3;delta like canonical Notch ligand 3 ;;
ENSG00000090971	37	33	110	0	0	0	0	0	0	51	37	115	73	62	95	0	0	0	NAT14;N-acetyltransferase 14 (putative) ;;
ENSG00000091009	0	0	0	0	0	0	0	0	0	24	18	157	0	0	0	0	0	0	RBM27;RNA binding motif protein 27 ;;
ENSG00000091039	20	13	169	0	0	0	0	0	0	0	0	0	0	0	0	0	0	0	OSBPL8;oxysterol binding protein like 8 ;;
ENSG00000091073	20	18	112	0	0	0	0	0	0	37	29	118	25	23	136	0	0	0	DTX2;deltex E3 ubiquitin ligase 2 ;;
ENSG00000091129	97	67	148	0	0	0	26	23	148	75	60	175	0	0	0	0	0	0	NRCAM;neuronal cell adhesion molecule ;;
ENSG00000091136	192	148	134	22	16	143	92	70	128	159	121	172	26	20	136	0	0	0	LAMB1;laminin subunit beta 1 ;;
ENSG00000091140	89	61	111	0	0	0	24	21	139	71	47	125	71	45	120	0	0	0	DLD;dihydrolipoamide dehydrogenase ;;
ENSG00000091164	78	56	90	23	18	76	35	26	72	79	60	93	103	83	84	21	16	92	TXNL1;thioredoxin like 1 ;;
ENSG00000091317	26	18	158	0	0	0	20	16	143	31	19	177	0	0	0	0	0	0	CMTM6;CKLF like MARVEL transmembrane domain containing 6 ;;
ENSG00000091409	69	58	152	0	0	0	43	31	143	51	39	178	0	0	0	0	0	0	ITGA6;integrin subunit alpha 6 ;;
ENSG00000091436	42	35	136	0	0	0	0	0	0	34	28	173	38	27	156	0	0	0	MAP3K20;mitogen-activated protein kinase kinase kinase 20 ;;
ENSG00000091483	97	71	87	0	0	0	44	39	78	60	40	115	106	84	88	0	0	0	FH;fumarate hydratase ;;
ENSG00000091490	22	15	166	0	0	0	0	0	0	20	15	135	0	0	0	0	0	0	SEL1L3;SEL1L family member 3 ;;
ENSG00000091527	49	35	138	21	18	112	32	24	132	66	48	162	44	33	101	34	31	110	CDV3;CDV3 homolog ;;
ENSG00000091542	0	0	0	0	0	0	0	0	0	27	22	177	21	19	144	0	0	0	ALKBH5;alkB homolog 5%2C RNA demethylase ;;
ENSG00000091640	44	26	94	0	0	0	37	18	96	84	51	110	98	47	82	27	13	63	SPAG7;sperm associated antigen 7 ;;
ENSG00000091651	0	0	0	0	0	0	0	0	0	0	0	0	30	23	151	0	0	0	ORC6;origin recognition complex subunit 6 ;;
ENSG00000091732	21	17	145	0	0	0	0	0	0	23	16	112	27	25	116	0	0	0	ZC3HC1;zinc finger C3HC-type containing 1 ;;
ENSG00000091947	26	21	144	0	0	0	0	0	0	24	15	111	54	37	108	0	0	0	TMEM101;transmembrane protein 101 ;;
ENSG00000092010	94	63	98	47	36	80	67	49	62	80	55	96	189	130	86	64	44	76	PSME1;proteasome activator subunit 1 ;;
ENSG00000092020	0	0	0	0	0	0	0	0	0	0	0	0	22	16	128	0	0	0	PPP2R3C;protein phosphatase 2 regulatory subunit B''gamma ;;
ENSG00000092036	37	25	132	0	0	0	0	0	0	24	17	132	50	28	99	0	0	0	HAUS4;HAUS augmin like complex subunit 4 ;;
ENSG00000092094	25	17	108	0	0	0	0	0	0	0	0	0	24	19	107	0	0	0	OSGEP;O-sialoglycoprotein endopeptidase ;;
ENSG00000092108	26	19	92	0	0	0	20	15	116	33	28	150	29	23	109	0	0	0	SCFD1;sec1 family domain containing 1 ;;
ENSG00000092148	44	32	144	0	0	0	0	0	0	39	26	204	0	0	0	0	0	0	HECTD1;HECT domain E3 ubiquitin protein ligase 1 ;;
ENSG00000092199	508	358	105	109	76	87	275	206	93	499	350	116	522	416	101	104	83	102	HNRNPC;heterogeneous nuclear ribonucleoprotein C ;;
ENSG00000092201	80	56	135	0	0	0	39	28	112	92	58	155	53	32	126	0	0	0	SUPT16H;SPT16 homolog%2C facilitates chromatin remodeling subunit ;;
ENSG00000092203	48	36	100	0	0	0	0	0	0	42	30	133	29	26	101	0	0	0	TOX4;TOX high mobility group box family member 4 ;;
ENSG00000092330	0	0	0	0	0	0	0	0	0	20	17	137	32	20	113	0	0	0	TINF2;TERF1 interacting nuclear factor 2 ;;
ENSG00000092621	40	30	89	22	17	89	58	39	69	20	14	102	40	32	76	0	0	0	PHGDH;phosphoglycerate dehydrogenase ;;
ENSG00000092820	150	107	135	46	38	137	127	96	134	188	136	146	68	52	121	36	28	132	EZR;ezrin ;;
ENSG00000092841	558	410	98	182	143	68	319	221	87	563	414	114	1608	1263	86	392	306	65	MYL6;myosin light chain 6 ;;
ENSG00000092871	0	0	0	0	0	0	0	0	0	20	10	161	0	0	0	0	0	0	RFFL;ring finger and FYVE like domain containing E3 ubiquitin protein ligase ;;
ENSG00000092964	0	0	0	0	0	0	57	49	138	77	61	180	0	0	0	0	0	0	DPYSL2;dihydropyrimidinase like 2 ;;
ENSG00000093000	0	0	0	0	0	0	0	0	0	23	19	170	0	0	0	0	0	0	NUP50;nucleoporin 50 ;;
ENSG00000093009	0	0	0	0	0	0	0	0	0	0	0	0	20	14	130	0	0	0	CDC45;cell division cycle 45 ;;
ENSG00000093010	39	25	126	0	0	0	0	0	0	55	41	123	95	80	98	0	0	0	COMT;catechol-O-methyltransferase ;;
ENSG00000093144	34	26	95	0	0	0	20	13	133	45	29	101	74	58	106	0	0	0	ECHDC1;ethylmalonyl-CoA decarboxylase 1 ;;
ENSG00000093167	23	14	137	0	0	0	0	0	0	27	19	138	25	18	100	0	0	0	LRRFIP2;LRR binding FLII interacting protein 2 ;;
ENSG00000093183	0	0	0	0	0	0	0	0	0	0	0	0	26	20	92	0	0	0	SEC22C;SEC22 homolog C%2C vesicle trafficking protein ;;
ENSG00000094631	31	25	114	0	0	0	0	0	0	20	14	215	28	21	103	0	0	0	HDAC6;histone deacetylase 6 ;;
ENSG00000094804	50	31	132	0	0	0	24	18	151	45	31	128	38	26	129	0	0	0	CDC6;cell division cycle 6 ;;
ENSG00000094880	23	17	117	0	0	0	0	0	0	28	22	154	0	0	0	0	0	0	CDC23;cell division cycle 23 ;;
ENSG00000094914	44	18	162	0	0	0	0	0	0	28	13	174	54	32	101	0	0	0	AAAS;aladin WD repeat nucleoporin ;;
ENSG00000094916	29	20	145	0	0	0	0	0	0	38	28	155	65	46	102	0	0	0	CBX5;chromobox 5 ;;
ENSG00000094975	0	0	0	0	0	0	20	17	146	37	27	166	0	0	0	0	0	0	SUCO;SUN domain containing ossification factor ;;
ENSG00000095002	54	43	145	0	0	0	0	0	0	36	22	142	29	23	146	0	0	0	MSH2;mutS homolog 2 ;;
ENSG00000095059	36	26	111	0	0	0	20	17	86	48	32	148	60	33	88	0	0	0	DHPS;deoxyhypusine synthase ;;
ENSG00000095139	62	51	123	0	0	0	34	26	90	67	51	142	31	25	115	0	0	0	ARCN1;archain 1 ;;
ENSG00000095209	22	17	147	0	0	0	0	0	0	21	17	165	0	0	0	0	0	0	TMEM38B;transmembrane protein 38B ;;
ENSG00000095261	25	16	142	0	0	0	0	0	0	25	15	175	24	19	152	0	0	0	PSMD5;proteasome 26S subunit%2C non-ATPase 5 ;;
ENSG00000095319	38	31	129	0	0	0	0	0	0	22	14	195	20	17	119	0	0	0	NUP188;nucleoporin 188 ;;
ENSG00000095321	31	22	132	0	0	0	0	0	0	20	17	109	49	36	117	0	0	0	CRAT;carnitine O-acetyltransferase ;;
ENSG00000095380	50	36	79	0	0	0	29	22	81	46	36	105	80	68	65	0	0	0	NANS;N-acetylneuraminate synthase ;;
ENSG00000095739	0	0	0	0	0	0	0	0	0	0	0	0	24	20	81	0	0	0	BAMBI;BMP and activin membrane bound inhibitor ;;
ENSG00000095787	38	28	117	0	0	0	24	19	133	59	45	161	36	25	134	26	23	153	WAC;WW domain containing adaptor with coiled-coil ;;
ENSG00000095794	0	0	0	0	0	0	0	0	0	0	0	0	46	36	101	0	0	0	CREM;cAMP responsive element modulator ;;
ENSG00000095906	44	34	109	0	0	0	0	0	0	33	28	137	107	91	95	0	0	0	NUBP2;NUBP iron-sulfur cluster assembly factor 2%2C cytosolic ;;
ENSG00000096060	23	16	101	0	0	0	0	0	0	0	0	0	0	0	0	0	0	0	FKBP5;FKBP prolyl isomerase 5 ;;
ENSG00000096063	22	13	139	0	0	0	0	0	0	0	0	0	0	0	0	0	0	0	SRPK1;SRSF protein kinase 1 ;;
ENSG00000096080	26	24	100	0	0	0	0	0	0	25	21	79	54	41	96	0	0	0	MRPS18A;mitochondrial ribosomal protein S18A ;;
ENSG00000096092	21	18	131	0	0	0	0	0	0	0	0	0	79	61	125	22	16	100	TMEM14A;transmembrane protein 14A ;;
ENSG00000096384	1127	881	107	358	291	114	1495	1216	92	1474	1145	121	668	554	105	234	192	122	HSP90AB1;heat shock protein 90 alpha family class B member 1 ;;
ENSG00000096401	23	18	149	0	0	0	0	0	0	33	27	130	0	0	0	0	0	0	CDC5L;cell division cycle 5 like ;;
ENSG00000096433	46	31	132	0	0	0	0	0	0	0	0	0	0	0	0	0	0	0	ITPR3;inositol 1%2C4%2C5-trisphosphate receptor type 3 ;;
ENSG00000096696	64	40	111	0	0	0	0	0	0	46	31	158	0	0	0	0	0	0	DSP;desmoplakin ;;
ENSG00000096717	0	0	0	0	0	0	0	0	0	34	25	174	0	0	0	0	0	0	SIRT1;sirtuin 1 ;;
ENSG00000096746	77	55	127	86	64	108	109	77	115	120	91	154	112	88	116	79	57	99	HNRNPH3;heterogeneous nuclear ribonucleoprotein H3 ;;
ENSG00000097007	0	0	0	0	0	0	0	0	0	0	0	0	22	21	138	0	0	0	ABL1;ABL proto-oncogene 1%2C non-receptor tyrosine kinase ;;
ENSG00000097021	56	44	114	0	0	0	41	36	99	43	38	128	69	56	103	0	0	0	ACOT7;acyl-CoA thioesterase 7 ;;
ENSG00000097033	0	0	0	0	0	0	0	0	0	33	26	122	53	40	108	0	0	0	SH3GLB1;SH3 domain containing GRB2 like%2C endophilin B1 ;;
ENSG00000099194	1207	884	136	116	84	117	467	350	119	941	699	140	388	290	126	58	49	122	SCD;stearoyl-CoA desaturase ;;
ENSG00000099203	32	27	117	0	0	0	0	0	0	45	30	109	29	19	93	0	0	0	TMED1;transmembrane p24 trafficking protein 1 ;;
ENSG00000099219	64	54	140	0	0	0	33	26	136	54	36	145	0	0	0	0	0	0	ERMP1;endoplasmic reticulum metallopeptidase 1 ;;
ENSG00000099246	30	21	108	0	0	0	0	0	0	59	46	142	66	54	116	0	0	0	RAB18;RAB18%2C member RAS oncogene family ;;
ENSG00000099250	171	128	141	0	0	0	67	51	137	163	119	164	21	14	109	0	0	0	NRP1;neuropilin 1 ;;
ENSG00000099282	29	23	117	0	0	0	0	0	0	37	33	124	55	47	124	0	0	0	TSPAN15;tetraspanin 15 ;;
ENSG00000099290	39	27	162	0	0	0	0	0	0	46	31	198	0	0	0	0	0	0	WASHC2A;WASH complex subunit 2A ;;
ENSG00000099341	351	259	83	100	75	82	220	178	69	291	220	92	761	617	76	168	133	76	PSMD8;proteasome 26S subunit%2C non-ATPase 8 ;;
ENSG00000099381	0	0	0	0	0	0	0	0	0	28	20	166	0	0	0	0	0	0	SETD1A;SET domain containing 1A%2C histone lysine methyltransferase ;;
ENSG00000099385	0	0	0	0	0	0	0	0	0	0	0	0	111	82	73	36	27	65	BCL7C;BAF chromatin remodeling complex subunit BCL7C ;;
ENSG00000099622	0	0	0	0	0	0	20	16	190	28	20	198	21	16	126	0	0	0	CIRBP;cold inducible RNA binding protein ;;
ENSG00000099624	59	48	95	26	20	46	57	45	69	74	54	108	302	233	85	67	51	68	ATP5F1D;ATP synthase F1 subunit delta ;;
ENSG00000099783	155	99	109	55	39	122	120	92	117	143	91	130	137	94	121	38	25	130	HNRNPM;heterogeneous nuclear ribonucleoprotein M ;;
ENSG00000099795	63	48	61	0	0	0	55	45	68	68	60	82	328	263	70	64	56	47	NDUFB7;NADH:ubiquinone oxidoreductase subunit B7 ;;
ENSG00000099797	107	73	107	29	19	75	66	40	88	119	76	98	132	85	94	44	31	74	TECR;trans-2%2C3-enoyl-CoA reductase ;;
ENSG00000099800	42	21	90	0	0	0	27	12	117	48	32	109	198	129	90	42	26	90	TIMM13;translocase of inner mitochondrial membrane 13 ;;
ENSG00000099804	29	26	113	0	0	0	28	22	83	45	28	110	102	84	86	48	45	77	CDC34;cell division cycle 34%2C ubiqiutin conjugating enzyme ;;
ENSG00000099812	105	84	109	0	0	0	47	37	100	102	84	111	88	72	93	0	0	0	MISP;mitotic spindle positioning ;;
ENSG00000099817	41	29	87	0	0	0	34	27	58	76	61	95	235	177	85	27	19	72	POLR2E;RNA polymerase II%2C I and III subunit E ;;
ENSG00000099821	48	38	124	0	0	0	25	20	136	41	35	161	22	18	116	0	0	0	POLRMT;RNA polymerase mitochondrial ;;
ENSG00000099822	0	0	0	0	0	0	0	0	0	0	0	0	47	39	86	0	0	0	HCN2;hyperpolarization activated cyclic nucleotide gated potassium and sodium channel 2 ;;
ENSG00000099849	0	0	0	0	0	0	0	0	0	29	22	207	29	24	96	0	0	0	RASSF7;Ras association domain family member 7 ;;
ENSG00000099860	0	0	0	47	39	101	34	30	141	0	0	0	0	0	0	62	53	99	GADD45B;growth arrest and DNA damage inducible beta ;;
ENSG00000099875	0	0	0	34	27	90	56	44	101	84	55	153	36	33	101	40	34	119	MKNK2;MAPK interacting serine/threonine kinase 2 ;;
ENSG00000099899	0	0	0	0	0	0	0	0	0	0	0	0	20	13	89	0	0	0	TRMT2A;tRNA methyltransferase 2 homolog A ;;
ENSG00000099901	80	60	115	29	21	105	53	38	102	60	44	125	176	139	102	39	35	89	RANBP1;RAN binding protein 1 ;;
ENSG00000099917	0	0	0	0	0	0	0	0	0	21	14	116	0	0	0	0	0	0	MED15;mediator complex subunit 15 ;;
ENSG00000099940	0	0	0	0	0	0	0	0	0	0	0	0	34	28	96	0	0	0	SNAP29;synaptosome associated protein 29 ;;
ENSG00000099956	20	18	92	0	0	0	0	0	0	0	0	0	46	36	118	0	0	0	SMARCB1;SWI/SNF related%2C matrix associated%2C actin dependent regulator of chromatin%2C subfamily b%2C member 1 ;;
ENSG00000099968	0	0	0	0	0	0	0	0	0	34	24	147	0	0	0	0	0	0	BCL2L13;BCL2 like 13 ;;
ENSG00000099977	46	19	90	0	0	0	25	13	76	43	24	109	149	66	71	23	13	59	DDT;D-dopachrome tautomerase ;;
ENSG00000099995	56	40	121	23	20	125	25	18	107	51	35	130	33	22	119	0	0	0	SF3A1;splicing factor 3a subunit 1 ;;
ENSG00000100028	84	64	99	0	0	0	41	28	108	90	70	103	189	144	98	34	30	70	SNRPD3;small nuclear ribonucleoprotein D3 polypeptide ;;
ENSG00000100029	63	45	90	0	0	0	33	27	99	70	50	118	59	33	91	25	23	114	PES1;pescadillo ribosomal biogenesis factor 1 ;;
ENSG00000100030	44	31	151	0	0	0	22	14	103	26	19	125	40	37	150	0	0	0	MAPK1;mitogen-activated protein kinase 1 ;;
ENSG00000100031	74	62	100	0	0	0	36	29	76	71	61	111	35	28	84	0	0	0	GGT1;gamma-glutamyltransferase 1 ;;
ENSG00000100075	88	32	109	0	0	0	31	11	141	100	43	149	226	51	94	28	15	94	SLC25A1;solute carrier family 25 member 1 ;;
ENSG00000100097	611	465	79	388	308	65	537	406	72	568	434	80	2341	1904	73	957	795	65	LGALS1;galectin 1 ;;
ENSG00000100104	0	0	0	0	0	0	0	0	0	0	0	0	20	22	96	0	0	0	SRRD;SRR1 domain containing ;;
ENSG00000100105	25	15	147	0	0	0	0	0	0	22	18	136	0	0	0	0	0	0	PATZ1;POZ/BTB and AT hook containing zinc finger 1 ;;
ENSG00000100106	0	0	0	0	0	0	0	0	0	0	0	0	25	22	134	0	0	0	TRIOBP;TRIO and F-actin binding protein ;;
ENSG00000100109	0	0	0	0	0	0	0	0	0	23	17	96	0	0	0	0	0	0	TFIP11;tuftelin interacting protein 11 ;;
ENSG00000100124	0	0	0	0	0	0	0	0	0	0	0	0	25	17	101	0	0	0	ANKRD54;ankyrin repeat domain 54 ;;
ENSG00000100129	153	115	111	45	29	72	112	84	80	123	95	110	400	312	98	80	53	79	EIF3L;eukaryotic translation initiation factor 3 subunit L ;;
ENSG00000100138	53	41	92	39	31	69	61	47	91	68	57	111	229	186	86	110	92	79	SNU13;small nuclear ribonucleoprotein 13 ;;
ENSG00000100142	0	0	0	0	0	0	0	0	0	0	0	0	145	113	73	25	16	78	POLR2F;RNA polymerase II%2C I and III subunit F ;;
ENSG00000100162	0	0	0	0	0	0	0	0	0	0	0	0	67	55	73	0	0	0	CENPM;centromere protein M ;;
ENSG00000100196	0	0	0	0	0	0	0	0	0	0	0	0	24	20	92	0	0	0	KDELR3;KDEL endoplasmic reticulum protein retention receptor 3 ;;
ENSG00000100201	73	56	195	0	0	0	0	0	0	71	50	199	0	0	0	0	0	0	DDX17;DEAD-box helicase 17 ;;
ENSG00000100209	0	0	0	0	0	0	0	0	0	0	0	0	33	28	84	0	0	0	HSCB;HscB mitochondrial iron-sulfur cluster cochaperone ;;
ENSG00000100211	0	0	0	0	0	0	0	0	0	0	0	0	31	28	82	0	0	0	CBY1;chibby family member 1%2C beta catenin antagonist ;;
ENSG00000100216	41	31	108	0	0	0	0	0	0	64	46	107	111	86	100	27	24	98	TOMM22;translocase of outer mitochondrial membrane 22 ;;
ENSG00000100219	63	51	107	22	15	77	30	21	124	40	32	132	67	54	92	29	25	103	XBP1;X-box binding protein 1 ;;
ENSG00000100220	60	43	104	0	0	0	35	29	80	74	61	92	61	47	94	0	0	0	RTCB;RNA 2'%2C3'-cyclic phosphate and 5'-OH ligase ;;
ENSG00000100225	53	44	105	0	0	0	36	31	91	37	30	105	90	70	98	0	0	0	FBXO7;F-box protein 7 ;;
ENSG00000100227	25	21	133	0	0	0	0	0	0	0	0	0	23	18	113	0	0	0	POLDIP3;DNA polymerase delta interacting protein 3 ;;
ENSG00000100241	0	0	0	0	0	0	0	0	0	21	13	145	0	0	0	0	0	0	SBF1;SET binding factor 1 ;;
ENSG00000100242	0	0	0	0	0	0	0	0	0	21	15	176	0	0	0	0	0	0	SUN2;Sad1 and UNC84 domain containing 2 ;;
ENSG00000100243	49	41	89	0	0	0	31	22	77	34	25	101	79	60	93	0	0	0	CYB5R3;cytochrome b5 reductase 3 ;;
ENSG00000100258	30	23	105	0	0	0	20	13	118	0	0	0	28	20	89	0	0	0	LMF2;lipase maturation factor 2 ;;
ENSG00000100266	54	37	127	0	0	0	21	14	111	28	21	127	28	22	142	0	0	0	PACSIN2;protein kinase C and casein kinase substrate in neurons 2 ;;
ENSG00000100280	34	28	129	0	0	0	0	0	0	36	27	146	26	16	108	0	0	0	AP1B1;adaptor related protein complex 1 subunit beta 1 ;;
ENSG00000100292	272	208	96	103	73	93	224	177	90	1643	1259	113	399	319	95	126	105	92	HMOX1;heme oxygenase 1 ;;
ENSG00000100296	0	0	0	0	0	0	0	0	0	20	14	124	27	19	104	0	0	0	THOC5;THO complex 5 ;;
ENSG00000100297	76	61	110	0	0	0	25	20	100	47	33	138	61	50	108	0	0	0	MCM5;minichromosome maintenance complex component 5 ;;
ENSG00000100299	0	0	0	0	0	0	0	0	0	20	8	125	0	0	0	0	0	0	ARSA;arylsulfatase A ;;
ENSG00000100300	77	57	88	54	43	73	69	52	83	76	63	106	252	218	95	79	62	70	TSPO;translocator protein ;;
ENSG00000100316	597	481	90	217	183	73	664	533	71	524	416	89	2615	2195	79	494	408	71	RPL3;ribosomal protein L3 ;;
ENSG00000100319	0	0	0	0	0	0	0	0	0	0	0	0	29	26	98	0	0	0	ZMAT5;zinc finger matrin-type 5 ;;
ENSG00000100320	0	0	0	0	0	0	0	0	0	0	0	0	20	8	99	0	0	0	RBFOX2;RNA binding fox-1 homolog 2 ;;
ENSG00000100345	176	119	125	0	0	0	116	83	121	138	93	149	48	29	127	0	0	0	MYH9;myosin heavy chain 9 ;;
ENSG00000100347	56	44	72	0	0	0	26	20	78	34	28	114	59	48	87	0	0	0	SAMM50;SAMM50 sorting and assembly machinery component ;;
ENSG00000100348	30	16	95	0	0	0	28	19	75	33	24	128	121	82	94	0	0	0	TXN2;thioredoxin 2 ;;
ENSG00000100350	0	0	0	0	0	0	0	0	0	23	16	142	0	0	0	0	0	0	FOXRED2;FAD dependent oxidoreductase domain containing 2 ;;
ENSG00000100353	94	70	83	56	40	90	67	49	97	133	83	105	128	92	92	51	38	84	EIF3D;eukaryotic translation initiation factor 3 subunit D ;;
ENSG00000100360	42	32	70	0	0	0	0	0	0	34	24	87	70	58	76	0	0	0	IFT27;intraflagellar transport 27 ;;
ENSG00000100364	38	30	115	0	0	0	0	0	0	52	32	131	79	53	114	0	0	0	KIAA0930;KIAA0930 ;;
ENSG00000100372	0	0	0	0	0	0	0	0	0	27	22	125	26	21	116	0	0	0	SLC25A17;solute carrier family 25 member 17 ;;
ENSG00000100379	0	0	0	0	0	0	0	0	0	0	0	0	35	27	118	0	0	0	KCTD17;potassium channel tetramerization domain containing 17 ;;
ENSG00000100380	113	79	113	31	21	109	77	57	92	151	117	134	91	76	103	49	38	87	ST13;ST13 Hsp70 interacting protein ;;
ENSG00000100387	65	45	119	22	15	105	45	28	83	99	73	122	247	180	107	54	45	81	RBX1;ring-box 1 ;;
ENSG00000100395	0	0	0	0	0	0	0	0	0	24	18	193	0	0	0	0	0	0	L3MBTL2;L3MBTL histone methyl-lysine binding protein 2 ;;
ENSG00000100401	66	57	115	0	0	0	43	36	122	73	54	146	41	33	112	0	0	0	RANGAP1;Ran GTPase activating protein 1 ;;
ENSG00000100410	0	0	0	0	0	0	22	18	97	39	31	99	76	57	97	20	17	72	PHF5A;PHD finger protein 5A ;;
ENSG00000100412	63	52	110	0	0	0	41	26	77	46	31	122	80	67	94	0	0	0	ACO2;aconitase 2 ;;
ENSG00000100413	0	0	0	0	0	0	0	0	0	0	0	0	32	28	93	0	0	0	POLR3H;RNA polymerase III subunit H ;;
ENSG00000100417	29	22	105	0	0	0	0	0	0	26	21	108	48	38	78	0	0	0	PMM1;phosphomannomutase 1 ;;
ENSG00000100418	0	0	0	0	0	0	0	0	0	0	0	0	49	37	71	0	0	0	DESI1;desumoylating isopeptidase 1 ;;
ENSG00000100439	43	29	136	0	0	0	0	0	0	84	61	135	66	46	107	0	0	0	ABHD4;abhydrolase domain containing 4%2C N-acyl phospholipase B ;;
ENSG00000100441	0	0	0	0	0	0	0	0	0	34	30	177	26	21	140	0	0	0	KHNYN;KH and NYN domain containing ;;
ENSG00000100442	107	78	98	27	23	77	65	46	78	123	93	114	256	195	101	45	36	71	FKBP3;FKBP prolyl isomerase 3 ;;
ENSG00000100445	23	14	135	0	0	0	0	0	0	25	15	209	40	20	93	0	0	0	SDR39U1;short chain dehydrogenase/reductase family 39U member 1 ;;
ENSG00000100461	36	22	144	0	0	0	0	0	0	56	38	152	36	29	120	0	0	0	RBM23;RNA binding motif protein 23 ;;
ENSG00000100462	31	29	108	0	0	0	32	30	116	53	53	107	53	34	81	0	0	0	PRMT5;protein arginine methyltransferase 5 ;;
ENSG00000100473	62	48	135	0	0	0	0	0	0	31	25	135	0	0	0	0	0	0	COCH;cochlin ;;
ENSG00000100504	56	37	123	0	0	0	25	20	90	37	23	124	48	37	132	0	0	0	PYGL;glycogen phosphorylase L ;;
ENSG00000100519	90	66	119	24	17	71	45	35	109	109	85	146	99	81	106	0	0	0	PSMC6;proteasome 26S subunit%2C ATPase 6 ;;
ENSG00000100522	0	0	0	0	0	0	0	0	0	21	16	169	26	20	138	0	0	0	GNPNAT1;glucosamine-phosphate N-acetyltransferase 1 ;;
ENSG00000100526	38	25	120	0	0	0	23	20	75	25	20	89	153	114	77	0	0	0	CDKN3;cyclin dependent kinase inhibitor 3 ;;
ENSG00000100528	105	74	107	70	54	94	100	66	104	160	114	126	226	150	86	99	69	86	CNIH1;cornichon family AMPA receptor auxiliary protein 1 ;;
ENSG00000100554	35	25	99	0	0	0	27	19	101	84	64	113	78	54	99	0	0	0	ATP6V1D;ATPase H+ transporting V1 subunit D ;;
ENSG00000100564	0	0	0	0	0	0	0	0	0	22	11	107	38	20	97	21	12	68	PIGH;phosphatidylinositol glycan anchor biosynthesis class H ;;
ENSG00000100567	137	106	96	22	16	83	61	48	92	153	117	107	240	191	92	53	48	83	PSMA3;proteasome 20S subunit alpha 3 ;;
ENSG00000100568	0	0	0	0	0	0	0	0	0	28	19	95	126	96	71	28	26	46	VTI1B;vesicle transport through interaction with t-SNAREs 1B ;;
ENSG00000100575	23	20	131	0	0	0	0	0	0	29	17	108	94	70	87	0	0	0	TIMM9;translocase of inner mitochondrial membrane 9 ;;
ENSG00000100577	44	31	84	0	0	0	0	0	0	36	29	81	97	87	74	0	0	0	GSTZ1;glutathione S-transferase zeta 1 ;;
ENSG00000100591	130	103	108	170	128	80	181	129	79	217	172	120	270	217	102	213	174	90	AHSA1;activator of HSP90 ATPase activity 1 ;;
ENSG00000100596	21	17	113	0	0	0	0	0	0	27	20	142	0	0	0	0	0	0	SPTLC2;serine palmitoyltransferase long chain base subunit 2 ;;
ENSG00000100600	70	54	116	0	0	0	45	34	107	80	63	139	0	0	0	0	0	0	LGMN;legumain ;;
ENSG00000100603	49	36	120	0	0	0	27	22	130	65	43	121	43	28	106	0	0	0	SNW1;SNW domain containing 1 ;;
ENSG00000100612	94	71	86	24	17	93	49	31	94	100	73	95	90	80	85	31	26	75	DHRS7;dehydrogenase/reductase 7 ;;
ENSG00000100614	0	0	0	0	0	0	0	0	0	22	18	193	0	0	0	0	0	0	PPM1A;protein phosphatase%2C Mg2+/Mn2+ dependent 1A ;;
ENSG00000100632	140	101	125	43	36	91	104	77	90	188	149	117	358	273	109	133	106	95	ERH;ERH mRNA splicing and mitosis factor ;;
ENSG00000100644	71	48	158	22	15	148	43	32	175	62	39	147	22	14	163	0	0	0	HIF1A;hypoxia inducible factor 1 subunit alpha ;;
ENSG00000100650	67	53	173	0	0	0	27	20	159	94	71	206	59	45	157	0	0	0	SRSF5;serine and arginine rich splicing factor 5 ;;
ENSG00000100664	98	56	141	49	30	119	100	68	134	235	144	152	87	49	145	65	43	127	EIF5;eukaryotic translation initiation factor 5 ;;
ENSG00000100711	0	0	0	0	0	0	0	0	0	0	0	0	47	36	119	0	0	0	ZFYVE21;zinc finger FYVE-type containing 21 ;;
ENSG00000100714	133	103	119	0	0	0	47	36	115	64	47	148	58	43	104	0	0	0	MTHFD1;methylenetetrahydrofolate dehydrogenase%2C cyclohydrolase and formyltetrahydrofolate synthetase 1 ;;
ENSG00000100722	28	21	123	0	0	0	0	0	0	23	14	176	24	20	113	0	0	0	ZC3H14;zinc finger CCCH-type containing 14 ;;
ENSG00000100726	22	20	126	0	0	0	0	0	0	0	0	0	0	0	0	0	0	0	TELO2;telomere maintenance 2 ;;
ENSG00000100744	20	11	128	0	0	0	0	0	0	25	17	109	33	27	129	0	0	0	GSKIP;GSK3B interacting protein ;;
ENSG00000100749	21	16	120	0	0	0	0	0	0	0	0	0	0	0	0	0	0	0	VRK1;VRK serine/threonine kinase 1 ;;
ENSG00000100764	166	131	87	54	48	91	86	66	91	172	144	98	212	177	83	64	56	88	PSMC1;proteasome 26S subunit%2C ATPase 1 ;;
ENSG00000100796	43	37	157	0	0	0	0	0	0	66	52	167	0	0	0	0	0	0	PPP4R3A;protein phosphatase 4 regulatory subunit 3A ;;
ENSG00000100804	176	139	89	35	26	78	95	71	76	201	155	97	384	300	84	67	54	70	PSMB5;proteasome 20S subunit beta 5 ;;
ENSG00000100811	46	33	140	0	0	0	37	29	114	74	61	148	41	30	136	32	30	113	YY1;YY1 transcription factor ;;
ENSG00000100813	0	0	0	0	0	0	0	0	0	75	55	187	0	0	0	0	0	0	ACIN1;apoptotic chromatin condensation inducer 1 ;;
ENSG00000100814	0	0	0	0	0	0	0	0	0	21	16	141	56	44	103	20	13	69	CCNB1IP1;cyclin B1 interacting protein 1 ;;
ENSG00000100823	162	101	109	27	23	112	67	46	100	184	126	99	204	169	100	29	25	93	APEX1;apurinic/apyrimidinic endodeoxyribonuclease 1 ;;
ENSG00000100865	22	15	89	0	0	0	0	0	0	32	29	95	65	55	79	0	0	0	CINP;cyclin dependent kinase 2 interacting protein ;;
ENSG00000100883	79	58	128	0	0	0	41	35	131	50	36	125	63	52	122	0	0	0	SRP54;signal recognition particle 54 ;;
ENSG00000100888	23	16	108	0	0	0	0	0	0	35	27	134	0	0	0	0	0	0	CHD8;chromodomain helicase DNA binding protein 8 ;;
ENSG00000100897	0	0	0	0	0	0	0	0	0	0	0	0	36	26	103	0	0	0	DCAF11;DDB1 and CUL4 associated factor 11 ;;
ENSG00000100902	120	152	97	37	48	67	78	111	81	120	133	108	318	306	93	63	78	81	PSMA6;proteasome 20S subunit alpha 6 ;;
ENSG00000100906	41	11	108	0	0	0	26	14	99	60	20	142	51	12	99	0	0	0	NFKBIA;NFKB inhibitor alpha ;;
ENSG00000100908	0	0	0	0	0	0	0	0	0	27	18	81	82	64	81	23	17	76	EMC9;ER membrane protein complex subunit 9 ;;
ENSG00000100911	78	68	92	40	32	79	59	45	79	83	70	109	206	181	94	48	41	85	PSME2;proteasome activator subunit 2 ;;
ENSG00000100926	26	13	127	0	0	0	0	0	0	48	21	141	0	0	0	0	0	0	TM9SF1;transmembrane 9 superfamily member 1 ;;
ENSG00000100934	62	44	162	0	0	0	33	22	133	59	39	146	25	17	144	0	0	0	SEC23A;SEC23 homolog A%2C COPII coat complex component ;;
ENSG00000100938	26	19	114	0	0	0	0	0	0	21	14	114	36	29	95	0	0	0	GMPR2;guanosine monophosphate reductase 2 ;;
ENSG00000100941	29	25	177	0	0	0	25	17	155	75	58	207	27	21	168	0	0	0	PNN;pinin%2C desmosome associated protein ;;
ENSG00000100982	0	0	0	0	0	0	0	0	0	0	0	0	39	31	110	0	0	0	PCIF1;phosphorylated CTD interacting factor 1 ;;
ENSG00000100983	58	50	126	0	0	0	27	17	100	42	37	94	65	50	100	0	0	0	GSS;glutathione synthetase ;;
ENSG00000100991	74	53	124	0	0	0	0	0	0	32	24	105	50	41	107	0	0	0	TRPC4AP;transient receptor potential cation channel subfamily C member 4 associated protein ;;
ENSG00000100994	179	128	126	35	31	154	139	111	117	129	99	146	95	85	111	22	19	153	PYGB;glycogen phosphorylase B ;;
ENSG00000100997	65	47	119	0	0	0	32	26	93	39	31	144	98	80	104	0	0	0	ABHD12;abhydrolase domain containing 12%2C lysophospholipase ;;
ENSG00000101000	58	48	103	0	0	0	38	26	81	85	65	109	57	43	94	23	19	82	PROCR;protein C receptor ;;
ENSG00000101019	24	19	130	0	0	0	0	0	0	22	18	152	28	21	120	0	0	0	UQCC1;ubiquinol-cytochrome c reductase complex assembly factor 1 ;;
ENSG00000101052	0	0	0	0	0	0	0	0	0	20	16	87	44	37	105	0	0	0	IFT52;intraflagellar transport 52 ;;
ENSG00000101057	0	0	0	0	0	0	0	0	0	0	0	0	60	44	85	0	0	0	MYBL2;MYB proto-oncogene like 2 ;;
ENSG00000101079	29	19	105	0	0	0	0	0	0	24	11	127	25	23	88	0	0	0	NDRG3;NDRG family member 3 ;;
ENSG00000101084	83	70	96	37	38	74	53	41	85	144	118	95	428	362	83	115	96	81	RAB5IF;RAB5 interacting factor ;;
ENSG00000101126	36	29	146	0	0	0	0	0	0	34	26	168	0	0	0	0	0	0	ADNP;activity dependent neuroprotector homeobox ;;
ENSG00000101132	30	20	107	0	0	0	21	17	73	52	39	86	91	66	72	25	22	65	PFDN4;prefoldin subunit 4 ;;
ENSG00000101138	41	29	99	0	0	0	0	0	0	35	26	123	33	24	139	0	0	0	CSTF1;cleavage stimulation factor subunit 1 ;;
ENSG00000101146	67	49	133	0	0	0	35	28	105	68	58	133	49	36	124	0	0	0	RAE1;ribonucleic acid export 1 ;;
ENSG00000101150	45	38	150	0	0	0	38	26	148	46	33	140	81	66	129	23	18	97	TPD52L2;TPD52 like 2 ;;
ENSG00000101152	20	17	128	0	0	0	0	0	0	23	19	167	0	0	0	0	0	0	DNAJC5;DnaJ heat shock protein family (Hsp40) member C5 ;;
ENSG00000101158	39	24	120	0	0	0	0	0	0	33	19	162	60	32	103	0	0	0	NELFCD;negative elongation factor complex member C/D ;;
ENSG00000101160	77	63	111	22	16	105	50	39	98	105	84	113	116	94	102	25	17	94	CTSZ;cathepsin Z ;;
ENSG00000101161	61	50	92	0	0	0	21	17	98	74	59	119	45	40	95	0	0	0	PRPF6;pre-mRNA processing factor 6 ;;
ENSG00000101166	40	21	135	0	0	0	23	16	122	36	23	159	32	21	142	37	30	111	PRELID3B;PRELI domain containing 3B ;;
ENSG00000101182	212	153	94	90	71	83	158	112	73	184	154	97	574	465	81	157	125	79	PSMA7;proteasome 20S subunit alpha 7 ;;
ENSG00000101189	0	0	0	0	0	0	0	0	0	35	28	158	34	26	81	24	19	83	MRGBP;MRG domain binding protein ;;
ENSG00000101191	26	22	156	0	0	0	0	0	0	37	29	165	0	0	0	0	0	0	DIDO1;death inducer-obliterator 1 ;;
ENSG00000101193	28	24	182	0	0	0	0	0	0	31	22	137	0	0	0	0	0	0	GID8;GID complex subunit 8 homolog ;;
ENSG00000101199	39	31	145	0	0	0	22	17	164	45	38	172	33	26	129	0	0	0	ARFGAP1;ADP ribosylation factor GTPase activating protein 1 ;;
ENSG00000101210	196	147	97	29	20	89	98	75	77	139	103	97	252	181	94	32	21	105	EEF1A2;eukaryotic translation elongation factor 1 alpha 2 ;;
ENSG00000101220	46	34	103	0	0	0	28	22	64	51	38	121	292	234	82	25	21	72	C20orf27;chromosome 20 open reading frame 27 ;;
ENSG00000101224	201	149	144	30	20	77	98	78	119	177	139	156	277	222	114	33	25	86	CDC25B;cell division cycle 25B ;;
ENSG00000101246	0	0	0	0	0	0	0	0	0	0	0	0	20	15	109	0	0	0	ARFRP1;ADP ribosylation factor related protein 1 ;;
ENSG00000101247	0	0	0	0	0	0	0	0	0	0	0	0	26	21	112	0	0	0	NDUFAF5;NADH:ubiquinone oxidoreductase complex assembly factor 5 ;;
ENSG00000101255	52	43	111	66	49	85	91	72	84	130	102	121	122	104	97	100	88	87	TRIB3;tribbles pseudokinase 3 ;;
ENSG00000101266	56	42	115	0	0	0	25	22	116	100	65	132	66	52	130	0	0	0	CSNK2A1;casein kinase 2 alpha 1 ;;
ENSG00000101290	35	27	141	0	0	0	21	14	122	47	42	143	34	26	120	0	0	0	CDS2;CDP-diacylglycerol synthase 2 ;;
ENSG00000101294	149	110	91	0	0	0	68	58	85	162	132	110	137	115	101	0	0	0	HM13;histocompatibility minor 13 ;;
ENSG00000101310	71	54	125	0	0	0	35	29	107	88	68	144	77	62	130	0	0	0	SEC23B;SEC23 homolog B%2C COPII coat complex component ;;
ENSG00000101337	0	0	0	0	0	0	0	0	0	41	28	140	0	0	0	0	0	0	TM9SF4;transmembrane 9 superfamily member 4 ;;
ENSG00000101343	26	20	151	0	0	0	0	0	0	40	28	115	0	0	0	0	0	0	CRNKL1;crooked neck pre-mRNA splicing factor 1 ;;
ENSG00000101346	25	19	124	0	0	0	0	0	0	27	22	154	0	0	0	0	0	0	POFUT1;protein O-fucosyltransferase 1 ;;
ENSG00000101350	0	0	0	0	0	0	0	0	0	0	0	0	25	20	122	0	0	0	KIF3B;kinesin family member 3B ;;
ENSG00000101361	124	60	143	112	43	119	100	54	135	158	76	167	283	93	105	188	111	105	NOP56;NOP56 ribonucleoprotein ;;
ENSG00000101363	39	34	122	0	0	0	0	0	0	30	23	147	123	103	105	20	19	74	MANBAL;mannosidase beta like ;;
ENSG00000101365	89	59	105	29	20	115	46	32	103	99	67	158	132	100	94	30	17	66	IDH3B;isocitrate dehydrogenase (NAD(+)) 3 non-catalytic subunit beta ;;
ENSG00000101367	81	59	123	0	0	0	45	42	123	106	82	122	137	105	106	0	0	0	MAPRE1;microtubule associated protein RP/EB family member 1 ;;
ENSG00000101384	21	15	161	20	15	158	38	32	179	43	35	197	0	0	0	0	0	0	JAG1;jagged canonical Notch ligand 1 ;;
ENSG00000101391	24	20	127	0	0	0	0	0	0	0	0	0	24	16	116	0	0	0	CDK5RAP1;CDK5 regulatory subunit associated protein 1 ;;
ENSG00000101407	26	18	153	0	0	0	0	0	0	0	0	0	0	0	0	0	0	0	TTI1;TELO2 interacting protein 1 ;;
ENSG00000101412	25	20	195	0	0	0	0	0	0	0	0	0	55	42	104	0	0	0	E2F1;E2F transcription factor 1 ;;
ENSG00000101421	41	29	120	23	17	103	45	35	92	62	52	120	140	114	101	70	60	104	CHMP4B;charged multivesicular body protein 4B ;;
ENSG00000101439	248	186	112	138	114	103	199	170	100	305	241	123	622	496	102	198	170	101	CST3;cystatin C ;;
ENSG00000101444	197	149	95	47	36	84	139	109	86	181	134	111	267	210	91	53	43	73	AHCY;adenosylhomocysteinase ;;
ENSG00000101447	46	39	124	0	0	0	0	0	0	21	16	152	43	34	136	0	0	0	FAM83D;family with sequence similarity 83 member D ;;
ENSG00000101457	20	15	111	0	0	0	0	0	0	30	24	95	34	31	94	20	14	97	DNTTIP1;deoxynucleotidyltransferase terminal interacting protein 1 ;;
ENSG00000101460	0	0	0	0	0	0	0	0	0	21	16	140	28	21	68	0	0	0	MAP1LC3A;microtubule associated protein 1 light chain 3 alpha ;;
ENSG00000101464	27	22	105	0	0	0	0	0	0	23	18	136	33	23	105	0	0	0	PIGU;phosphatidylinositol glycan anchor biosynthesis class U ;;
ENSG00000101473	0	0	0	0	0	0	0	0	0	0	0	0	41	34	101	0	0	0	ACOT8;acyl-CoA thioesterase 8 ;;
ENSG00000101474	220	165	129	0	0	0	91	70	118	156	115	138	73	58	112	0	0	0	APMAP;adipocyte plasma membrane associated protein ;;
ENSG00000101546	0	0	0	0	0	0	0	0	0	0	0	0	28	26	83	0	0	0	RBFA;ribosome binding factor A ;;
ENSG00000101557	74	55	137	0	0	0	29	19	134	53	40	138	27	22	133	0	0	0	USP14;ubiquitin specific peptidase 14 ;;
ENSG00000101558	97	74	116	24	20	96	40	28	107	94	70	127	98	82	104	28	18	99	VAPA;VAMP associated protein A ;;
ENSG00000101608	186	131	96	86	65	92	137	97	91	277	205	95	387	281	103	157	133	86	MYL12A;myosin light chain 12A ;;
ENSG00000101782	0	0	0	0	0	0	0	0	0	20	14	193	0	0	0	0	0	0	RIOK3;RIO kinase 3 ;;
ENSG00000101811	29	23	112	0	0	0	0	0	0	0	0	0	0	0	0	0	0	0	CSTF2;cleavage stimulation factor subunit 2 ;;
ENSG00000101843	72	28	126	29	9	120	40	16	100	94	37	131	95	30	110	44	21	109	PSMD10;proteasome 26S subunit%2C non-ATPase 10 ;;
ENSG00000101849	0	0	0	0	0	0	0	0	0	0	0	0	25	16	95	0	0	0	TBL1X;transducin beta like 1 X-linked ;;
ENSG00000101856	171	130	102	48	35	100	129	103	97	172	129	120	135	100	99	39	31	121	PGRMC1;progesterone receptor membrane component 1 ;;
ENSG00000101871	82	70	139	0	0	0	41	31	136	83	64	153	69	55	135	0	0	0	MID1;midline 1 ;;
ENSG00000101882	0	0	0	0	0	0	0	0	0	21	19	116	26	22	129	0	0	0	NKAP;NFKB activating protein ;;
ENSG00000101901	0	0	0	0	0	0	0	0	0	28	22	116	33	25	99	0	0	0	ALG13;ALG13 UDP-N-acetylglucosaminyltransferase subunit ;;
ENSG00000101911	29	22	154	0	0	0	21	16	117	20	13	139	0	0	0	0	0	0	PRPS2;phosphoribosyl pyrophosphate synthetase 2 ;;
ENSG00000101940	23	22	103	0	0	0	0	0	0	31	26	148	45	39	91	0	0	0	WDR13;WD repeat domain 13 ;;
ENSG00000101945	20	19	175	0	0	0	0	0	0	0	0	0	0	0	0	0	0	0	SUV39H1;SUV39H1 histone lysine methyltransferase ;;
ENSG00000101966	0	0	0	0	0	0	0	0	0	26	22	198	0	0	0	0	0	0	XIAP;X-linked inhibitor of apoptosis ;;
ENSG00000101972	40	27	143	0	0	0	22	16	129	33	17	148	0	0	0	0	0	0	STAG2;stromal antigen 2 ;;
ENSG00000101997	0	0	0	0	0	0	0	0	0	0	0	0	27	7	61	0	0	0	CCDC22;coiled-coil domain containing 22 ;;
ENSG00000102007	101	72	81	69	54	63	98	65	64	138	91	80	530	382	73	163	109	71	PLP2;proteolipid protein 2 ;;
ENSG00000102024	170	115	128	20	15	89	94	65	110	135	101	135	91	73	119	0	0	0	PLS3;plastin 3 ;;
ENSG00000102030	83	59	91	20	15	76	39	23	78	63	54	122	211	163	86	44	32	74	NAA10;N-alpha-acetyltransferase 10%2C NatA catalytic subunit ;;
ENSG00000102038	67	47	137	0	0	0	27	20	147	50	32	145	32	20	132	0	0	0	SMARCA1;SWI/SNF related%2C matrix associated%2C actin dependent regulator of chromatin%2C subfamily a%2C member 1 ;;
ENSG00000102048	0	0	0	0	0	0	0	0	0	0	0	0	27	21	118	0	0	0	ASB9;ankyrin repeat and SOCS box containing 9 ;;
ENSG00000102054	191	134	119	38	25	98	91	72	107	129	97	110	154	118	112	21	18	40	RBBP7;RB binding protein 7%2C chromatin remodeling factor ;;
ENSG00000102078	0	0	0	0	0	0	0	0	0	0	0	0	24	21	101	0	0	0	SLC25A14;solute carrier family 25 member 14 ;;
ENSG00000102081	20	11	190	0	0	0	0	0	0	0	0	0	0	0	0	0	0	0	FMR1;fragile X messenger ribonucleoprotein 1 ;;
ENSG00000102096	0	0	0	0	0	0	0	0	0	33	27	136	0	0	0	0	0	0	PIM2;Pim-2 proto-oncogene%2C serine/threonine kinase ;;
ENSG00000102100	28	21	140	0	0	0	22	15	118	54	39	132	31	21	125	0	0	0	SLC35A2;solute carrier family 35 member A2 ;;
ENSG00000102103	39	18	95	0	0	0	35	13	63	76	40	114	103	40	72	0	0	0	PQBP1;polyglutamine binding protein 1 ;;
ENSG00000102109	40	32	115	0	0	0	31	20	85	46	37	120	110	92	118	26	22	105	PCSK1N;proprotein convertase subtilisin/kexin type 1 inhibitor ;;
ENSG00000102119	43	34	118	0	0	0	21	20	92	58	47	116	160	129	95	25	19	94	EMD;emerin ;;
ENSG00000102125	0	0	0	0	0	0	0	0	0	0	0	0	23	21	114	0	0	0	TAFAZZIN;tafazzin%2C phospholipid-lysophospholipid transacylase ;;
ENSG00000102144	590	427	109	140	110	89	356	273	88	507	391	122	486	381	107	70	50	100	PGK1;phosphoglycerate kinase 1 ;;
ENSG00000102158	0	0	0	0	0	0	0	0	0	52	37	188	0	0	0	0	0	0	MAGT1;magnesium transporter 1 ;;
ENSG00000102172	74	62	115	22	12	83	71	58	93	71	55	120	111	87	88	53	39	82	SMS;spermine synthase ;;
ENSG00000102178	0	0	0	0	0	0	0	0	0	35	27	136	63	40	119	0	0	0	UBL4A;ubiquitin like 4A ;;
ENSG00000102181	120	91	103	0	0	0	43	35	120	90	69	122	78	63	110	0	0	0	CD99L2;CD99 molecule like 2 ;;
ENSG00000102225	24	14	144	0	0	0	20	16	116	33	23	220	57	40	104	0	0	0	CDK16;cyclin dependent kinase 16 ;;
ENSG00000102226	54	37	105	0	0	0	32	21	122	49	36	131	46	26	93	0	0	0	USP11;ubiquitin specific peptidase 11 ;;
ENSG00000102241	25	19	133	0	0	0	0	0	0	54	49	121	30	23	102	0	0	0	HTATSF1;HIV-1 Tat specific factor 1 ;;
ENSG00000102265	235	170	88	174	126	106	188	131	99	333	227	121	305	209	90	190	142	101	TIMP1;TIMP metallopeptidase inhibitor 1 ;;
ENSG00000102309	39	30	98	0	0	0	0	0	0	34	27	112	139	115	76	0	0	0	PIN4;peptidylprolyl cis/trans isomerase%2C NIMA-interacting 4 ;;
ENSG00000102316	83	52	105	0	0	0	40	25	93	93	59	106	45	23	101	0	0	0	MAGED2;MAGE family member D2 ;;
ENSG00000102317	206	153	109	66	48	82	108	79	109	199	151	141	244	198	97	89	75	67	RBM3;RNA binding motif protein 3 ;;
ENSG00000102390	23	20	101	0	0	0	0	0	0	47	40	124	35	28	83	0	0	0	PBDC1;polysaccharide biosynthesis domain containing 1 ;;
ENSG00000102393	136	105	106	24	15	104	61	44	99	151	102	140	124	95	97	24	19	88	GLA;galactosidase alpha ;;
ENSG00000102401	0	0	0	0	0	0	0	0	0	22	15	150	0	0	0	0	0	0	ARMCX3;armadillo repeat containing X-linked 3 ;;
ENSG00000102471	20	17	123	0	0	0	0	0	0	37	27	149	0	0	0	0	0	0	NDFIP2;Nedd4 family interacting protein 2 ;;
ENSG00000102554	0	0	0	0	0	0	0	0	0	62	43	173	0	0	0	0	0	0	KLF5;Kruppel like factor 5 ;;
ENSG00000102572	22	19	134	0	0	0	0	0	0	35	29	143	29	21	109	0	0	0	STK24;serine/threonine kinase 24 ;;
ENSG00000102580	0	0	0	0	0	0	24	18	126	36	29	176	0	0	0	0	0	0	DNAJC3;DnaJ heat shock protein family (Hsp40) member C3 ;;
ENSG00000102699	43	26	131	0	0	0	20	15	103	23	15	156	0	0	0	0	0	0	PARP4;poly(ADP-ribose) polymerase family member 4 ;;
ENSG00000102753	25	20	98	0	0	0	21	18	106	25	16	95	0	0	0	0	0	0	KPNA3;karyopherin subunit alpha 3 ;;
ENSG00000102804	87	61	119	42	27	107	61	46	141	111	66	145	153	91	120	70	50	121	TSC22D1;TSC22 domain family member 1 ;;
ENSG00000102805	0	0	0	0	0	0	0	0	0	20	17	138	0	0	0	0	0	0	CLN5;CLN5 intracellular trafficking protein ;;
ENSG00000102871	0	0	0	0	0	0	0	0	0	0	0	0	41	28	103	0	0	0	TRADD;TNFRSF1A associated via death domain ;;
ENSG00000102882	21	15	75	0	0	0	0	0	0	27	17	113	77	55	85	0	0	0	MAPK3;mitogen-activated protein kinase 3 ;;
ENSG00000102893	32	24	128	0	0	0	20	19	139	25	21	147	41	32	124	0	0	0	PHKB;phosphorylase kinase regulatory subunit beta ;;
ENSG00000102897	0	0	0	0	0	0	0	0	0	0	0	0	31	24	112	0	0	0	LYRM1;LYR motif containing 1 ;;
ENSG00000102898	101	77	105	23	17	88	45	30	116	78	60	130	216	174	98	61	53	79	NUTF2;nuclear transport factor 2 ;;
ENSG00000102900	54	45	128	0	0	0	23	15	148	32	24	129	36	28	124	0	0	0	NUP93;nucleoporin 93 ;;
ENSG00000102910	32	24	139	0	0	0	0	0	0	26	21	153	21	15	116	0	0	0	LONP2;lon peptidase 2%2C peroxisomal ;;
ENSG00000102931	32	24	121	0	0	0	29	20	77	45	38	132	46	31	99	32	25	93	ARL2BP;ADP ribosylation factor like GTPase 2 binding protein ;;
ENSG00000102974	36	30	122	0	0	0	0	0	0	48	33	148	0	0	0	0	0	0	CTCF;CCCTC-binding factor ;;
ENSG00000102977	0	0	0	0	0	0	0	0	0	0	0	0	46	28	76	0	0	0	ACD;ACD shelterin complex subunit and telomerase recruitment factor ;;
ENSG00000102978	69	47	92	30	22	89	31	21	80	115	88	101	143	110	105	58	44	101	POLR2C;RNA polymerase II subunit C ;;
ENSG00000102981	0	0	0	0	0	0	0	0	0	0	0	0	21	19	65	0	0	0	PARD6A;par-6 family cell polarity regulator alpha ;;
ENSG00000102996	22	17	137	0	0	0	0	0	0	22	17	161	0	0	0	0	0	0	MMP15;matrix metallopeptidase 15 ;;
ENSG00000103005	0	0	0	0	0	0	0	0	0	38	23	137	68	50	86	29	15	108	USB1;U6 snRNA biogenesis phosphodiesterase 1 ;;
ENSG00000103018	261	190	112	24	21	106	92	69	96	253	200	119	370	274	106	50	40	105	CYB5B;cytochrome b5 type B ;;
ENSG00000103024	33	28	101	0	0	0	0	0	0	41	34	147	89	76	90	0	0	0	NME3;NME/NM23 nucleoside diphosphate kinase 3 ;;
ENSG00000103034	21	14	133	0	0	0	0	0	0	0	0	0	22	20	144	0	0	0	NDRG4;NDRG family member 4 ;;
ENSG00000103035	125	105	88	24	18	126	58	50	98	137	116	111	169	142	82	28	22	113	PSMD7;proteasome 26S subunit%2C non-ATPase 7 ;;
ENSG00000103043	0	0	0	0	0	0	0	0	0	0	0	0	25	19	92	0	0	0	VAC14;VAC14 component of PIKFYVE complex ;;
ENSG00000103051	35	25	133	0	0	0	0	0	0	25	16	149	25	15	86	0	0	0	COG4;component of oligomeric golgi complex 4 ;;
ENSG00000103089	33	26	114	0	0	0	27	23	106	71	52	130	29	21	108	0	0	0	FA2H;fatty acid 2-hydroxylase ;;
ENSG00000103111	24	21	171	0	0	0	0	0	0	28	22	173	0	0	0	0	0	0	MON1B;MON1 homolog B%2C secretory trafficking associated ;;
ENSG00000103121	42	31	103	0	0	0	23	18	64	39	26	112	136	96	88	36	25	71	CMC2;C-X9-C motif containing 2 ;;
ENSG00000103126	0	0	0	0	0	0	0	0	0	20	17	146	0	0	0	0	0	0	AXIN1;axin 1 ;;
ENSG00000103145	69	36	117	27	11	57	62	32	95	77	45	109	444	167	88	107	54	65	HCFC1R1;host cell factor C1 regulator 1 ;;
ENSG00000103152	28	22	74	0	0	0	0	0	0	0	0	0	126	108	78	0	0	0	MPG;N-methylpurine DNA glycosylase ;;
ENSG00000103168	0	0	0	0	0	0	0	0	0	30	23	227	0	0	0	0	0	0	TAF1C;TATA-box binding protein associated factor%2C RNA polymerase I subunit C ;;
ENSG00000103174	21	15	101	0	0	0	0	0	0	35	24	136	0	0	0	0	0	0	NAGPA;N-acetylglucosamine-1-phosphodiester alpha-N-acetylglucosaminidase ;;
ENSG00000103187	120	101	96	51	36	84	178	138	77	130	93	102	422	318	95	151	120	81	COTL1;coactosin like F-actin binding protein 1 ;;
ENSG00000103194	40	26	138	0	0	0	29	22	147	47	34	153	32	22	114	0	0	0	USP10;ubiquitin specific peptidase 10 ;;
ENSG00000103197	23	13	156	0	0	0	0	0	0	0	0	0	0	0	0	0	0	0	TSC2;TSC complex subunit 2 ;;
ENSG00000103202	72	45	94	41	28	51	89	64	64	103	68	86	748	550	83	202	153	57	NME4;NME/NM23 nucleoside diphosphate kinase 4 ;;
ENSG00000103222	79	58	153	0	0	0	0	0	0	54	46	155	0	0	0	0	0	0	ABCC1;ATP binding cassette subfamily C member 1 ;;
ENSG00000103226	162	111	127	0	0	0	107	67	125	145	94	148	24	16	136	0	0	0	NOMO3;NODAL modulator 3 ;;
ENSG00000103227	0	0	0	0	0	0	0	0	0	0	0	0	21	17	106	0	0	0	LMF1;lipase maturation factor 1 ;;
ENSG00000103249	27	20	111	0	0	0	0	0	0	23	14	188	30	14	106	0	0	0	CLCN7;chloride voltage-gated channel 7 ;;
ENSG00000103253	0	0	0	0	0	0	0	0	0	0	0	0	28	25	95	0	0	0	HAGHL;hydroxyacylglutathione hydrolase like ;;
ENSG00000103254	41	30	82	0	0	0	0	0	0	33	30	126	137	105	81	0	0	0	ANTKMT;adenine nucleotide translocase lysine methyltransferase ;;
ENSG00000103257	0	0	0	35	28	106	183	146	113	331	256	139	190	156	132	0	0	0	SLC7A5;solute carrier family 7 member 5 ;;
ENSG00000103260	60	35	83	29	15	78	47	19	81	44	23	108	397	137	75	61	29	71	METRN;meteorin%2C glial cell differentiation regulator ;;
ENSG00000103266	37	43	101	0	0	0	21	21	96	39	32	123	188	173	84	0	0	0	STUB1;STIP1 homology and U-box containing protein 1 ;;
ENSG00000103274	22	19	84	0	0	0	0	0	0	23	19	93	41	34	107	0	0	0	NUBP1;NUBP iron-sulfur cluster assembly factor 1%2C cytosolic ;;
ENSG00000103275	110	82	107	43	28	100	73	53	106	125	106	110	246	190	86	89	70	90	UBE2I;ubiquitin conjugating enzyme E2 I ;;
ENSG00000103335	30	23	173	0	0	0	0	0	0	23	19	189	0	0	0	0	0	0	PIEZO1;piezo type mechanosensitive ion channel component 1 ;;
ENSG00000103342	94	65	102	0	0	0	76	56	119	97	70	136	55	34	107	0	0	0	GSPT1;G1 to S phase transition 1 ;;
ENSG00000103353	27	22	104	0	0	0	22	13	126	22	17	182	32	28	118	0	0	0	UBFD1;ubiquitin family domain containing 1 ;;
ENSG00000103356	0	0	0	0	0	0	0	0	0	0	0	0	20	15	111	0	0	0	EARS2;glutamyl-tRNA synthetase 2%2C mitochondrial ;;
ENSG00000103363	226	177	79	161	127	69	211	164	72	302	236	93	1206	980	76	573	485	66	ELOB;elongin B ;;
ENSG00000103365	25	18	153	0	0	0	0	0	0	25	21	168	23	15	145	0	0	0	GGA2;golgi associated%2C gamma adaptin ear containing%2C ARF binding protein 2 ;;
ENSG00000103381	38	27	100	0	0	0	0	0	0	32	24	127	45	35	93	0	0	0	CPPED1;calcineurin like phosphoesterase domain containing 1 ;;
ENSG00000103415	21	9	81	0	0	0	0	0	0	25	18	173	48	27	87	0	0	0	HMOX2;heme oxygenase 2 ;;
ENSG00000103423	23	20	117	0	0	0	0	0	0	24	23	164	32	29	153	0	0	0	DNAJA3;DnaJ heat shock protein family (Hsp40) member A3 ;;
ENSG00000103429	47	34	122	0	0	0	22	19	100	51	39	103	31	22	101	0	0	0	BFAR;bifunctional apoptosis regulator ;;
ENSG00000103490	0	0	0	0	0	0	0	0	0	21	16	73	54	31	85	0	0	0	PYCARD;PYD and CARD domain containing ;;
ENSG00000103494	0	0	0	0	0	0	0	0	0	0	0	0	20	12	109	0	0	0	RPGRIP1L;RPGRIP1 like ;;
ENSG00000103495	0	0	0	0	0	0	0	0	0	26	20	147	88	65	119	0	0	0	MAZ;MYC associated zinc finger protein ;;
ENSG00000103496	22	19	116	0	0	0	0	0	0	31	24	117	63	51	69	0	0	0	STX4;syntaxin 4 ;;
ENSG00000103502	48	29	102	0	0	0	37	30	84	78	52	114	114	65	104	28	21	88	CDIPT;CDP-diacylglycerol--inositol 3-phosphatidyltransferase ;;
ENSG00000103507	26	22	106	0	0	0	0	0	0	29	20	122	57	51	99	0	0	0	BCKDK;branched chain keto acid dehydrogenase kinase ;;
ENSG00000103510	0	0	0	0	0	0	0	0	0	0	0	0	28	17	111	0	0	0	KAT8;lysine acetyltransferase 8 ;;
ENSG00000103512	200	136	131	21	14	128	141	91	122	178	114	152	23	17	145	0	0	0	NOMO1;NODAL modulator 1 ;;
ENSG00000103528	0	0	0	0	0	0	0	0	0	0	0	0	26	19	133	0	0	0	SYT17;synaptotagmin 17 ;;
ENSG00000103544	34	25	125	0	0	0	0	0	0	25	19	119	35	32	140	0	0	0	VPS35L;VPS35 endosomal protein sorting factor like ;;
ENSG00000103549	0	0	0	0	0	0	0	0	0	0	0	0	23	16	152	0	0	0	RNF40;ring finger protein 40 ;;
ENSG00000103591	29	20	124	0	0	0	23	19	92	50	39	104	54	44	119	0	0	0	AAGAB;alpha and gamma adaptin binding protein ;;
ENSG00000103642	0	0	0	0	0	0	21	17	94	26	17	119	22	17	134	0	0	0	LACTB;lactamase beta ;;
ENSG00000103653	34	27	154	0	0	0	0	0	0	55	41	146	25	19	122	0	0	0	CSK;C-terminal Src kinase ;;
ENSG00000103671	0	0	0	0	0	0	0	0	0	24	21	106	22	18	110	0	0	0	TRIP4;thyroid hormone receptor interactor 4 ;;
ENSG00000103707	0	0	0	0	0	0	0	0	0	0	0	0	29	27	116	0	0	0	MTFMT;mitochondrial methionyl-tRNA formyltransferase ;;
ENSG00000103769	156	116	119	0	0	0	60	47	101	170	125	129	295	236	106	35	30	91	RAB11A;RAB11A%2C member RAS oncogene family ;;
ENSG00000103855	33	26	105	0	0	0	26	22	105	40	32	132	0	0	0	0	0	0	CD276;CD276 molecule ;;
ENSG00000103876	28	24	86	0	0	0	28	16	79	27	25	131	53	40	96	0	0	0	FAH;fumarylacetoacetate hydrolase ;;
ENSG00000103978	28	18	124	0	0	0	0	0	0	54	38	159	0	0	0	0	0	0	TMEM87A;transmembrane protein 87A ;;
ENSG00000104067	31	24	188	0	0	0	0	0	0	24	17	195	0	0	0	0	0	0	TJP1;tight junction protein 1 ;;
ENSG00000104093	28	21	208	0	0	0	0	0	0	0	0	0	0	0	0	0	0	0	DMXL2;Dmx like 2 ;;
ENSG00000104131	35	29	105	0	0	0	0	0	0	44	33	140	51	38	106	0	0	0	EIF3J;eukaryotic translation initiation factor 3 subunit J ;;
ENSG00000104142	0	0	0	0	0	0	0	0	0	44	38	125	0	0	0	0	0	0	VPS18;VPS18 core subunit of CORVET and HOPS complexes ;;
ENSG00000104147	0	0	0	0	0	0	0	0	0	0	0	0	24	19	143	0	0	0	OIP5;Opa interacting protein 5 ;;
ENSG00000104213	45	32	133	0	0	0	0	0	0	32	29	115	0	0	0	0	0	0	PDGFRL;platelet derived growth factor receptor like ;;
ENSG00000104219	21	17	122	0	0	0	0	0	0	0	0	0	25	20	115	0	0	0	ZDHHC2;zinc finger DHHC-type palmitoyltransferase 2 ;;
ENSG00000104221	0	0	0	0	0	0	0	0	0	21	14	113	0	0	0	0	0	0	BRF2;BRF2 RNA polymerase III transcription initiation factor subunit ;;
ENSG00000104312	20	17	136	0	0	0	0	0	0	32	29	119	20	15	87	0	0	0	RIPK2;receptor interacting serine/threonine kinase 2 ;;
ENSG00000104320	32	29	147	0	0	0	0	0	0	33	26	144	28	22	132	0	0	0	NBN;nibrin ;;
ENSG00000104325	58	48	105	0	0	0	21	13	92	24	17	92	73	50	85	0	0	0	DECR1;2%2C4-dienoyl-CoA reductase 1 ;;
ENSG00000104331	40	29	139	0	0	0	40	32	134	84	64	167	20	17	151	24	18	106	BPNT2;3'(2')%2C 5'-bisphosphate nucleotidase 2 ;;
ENSG00000104341	249	191	117	84	51	95	184	134	99	189	139	127	245	192	117	78	63	103	LAPTM4B;lysosomal protein transmembrane 4 beta ;;
ENSG00000104343	0	0	0	0	0	0	0	0	0	23	19	120	0	0	0	0	0	0	UBE2W;ubiquitin conjugating enzyme E2 W ;;
ENSG00000104388	67	49	120	22	17	133	39	26	109	91	68	127	91	70	110	37	30	112	RAB2A;RAB2A%2C member RAS oncogene family ;;
ENSG00000104408	208	162	97	60	48	65	138	105	73	224	159	95	422	329	94	113	85	68	EIF3E;eukaryotic translation initiation factor 3 subunit E ;;
ENSG00000104412	26	20	139	0	0	0	0	0	0	38	32	126	34	25	109	0	0	0	EMC2;ER membrane protein complex subunit 2 ;;
ENSG00000104419	21	16	114	0	0	0	0	0	0	54	43	157	23	18	117	0	0	0	NDRG1;N-myc downstream regulated 1 ;;
ENSG00000104442	24	13	116	0	0	0	0	0	0	32	26	138	22	15	106	0	0	0	ARMC1;armadillo repeat containing 1 ;;
ENSG00000104472	0	0	0	0	0	0	0	0	0	0	0	0	25	20	128	0	0	0	CHRAC1;chromatin accessibility complex subunit 1 ;;
ENSG00000104518	0	0	0	0	0	0	0	0	0	0	0	0	20	12	85	0	0	0	GSDMD;gasdermin D ;;
ENSG00000104522	0	0	0	0	0	0	0	0	0	34	19	172	41	26	91	0	0	0	GFUS;GDP-L-fucose synthase ;;
ENSG00000104529	158	126	84	70	57	63	122	101	67	193	163	103	708	618	76	179	156	50	EEF1D;eukaryotic translation elongation factor 1 delta ;;
ENSG00000104549	310	220	126	30	19	117	137	92	120	293	222	135	88	65	119	20	17	141	SQLE;squalene epoxidase ;;
ENSG00000104611	31	23	113	0	0	0	0	0	0	29	22	130	23	18	109	0	0	0	SH2D4A;SH2 domain containing 4A ;;
ENSG00000104613	26	21	154	0	0	0	21	17	184	40	32	171	37	26	114	0	0	0	INTS10;integrator complex subunit 10 ;;
ENSG00000104635	61	45	135	0	0	0	33	27	147	68	51	168	0	0	0	0	0	0	SLC39A14;solute carrier family 39 member 14 ;;
ENSG00000104660	55	42	104	0	0	0	31	20	101	70	50	134	79	63	82	37	30	99	LEPROTL1;leptin receptor overlapping transcript like 1 ;;
ENSG00000104671	41	32	111	0	0	0	0	0	0	55	41	146	73	56	111	22	14	72	DCTN6;dynactin subunit 6 ;;
ENSG00000104679	0	0	0	0	0	0	0	0	0	20	16	115	55	42	81	0	0	0	R3HCC1;R3H domain and coiled-coil containing 1 ;;
ENSG00000104687	118	81	151	0	0	0	46	28	124	112	83	160	80	59	118	0	0	0	GSR;glutathione-disulfide reductase ;;
ENSG00000104689	0	0	0	0	0	0	0	0	0	48	34	127	0	0	0	0	0	0	TNFRSF10A;TNF receptor superfamily member 10a ;;
ENSG00000104691	0	0	0	0	0	0	0	0	0	37	23	117	0	0	0	0	0	0	UBXN8;UBX domain protein 8 ;;
ENSG00000104695	49	39	110	33	22	107	59	48	105	110	79	127	70	54	118	50	41	101	PPP2CB;protein phosphatase 2 catalytic subunit beta ;;
ENSG00000104714	0	0	0	0	0	0	0	0	0	0	0	0	25	17	105	0	0	0	ERICH1;glutamate rich 1 ;;
ENSG00000104723	62	46	148	0	0	0	35	29	93	38	28	182	45	32	147	0	0	0	TUSC3;tumor suppressor candidate 3 ;;
ENSG00000104738	69	48	156	0	0	0	23	15	128	39	29	153	39	27	137	0	0	0	MCM4;minichromosome maintenance complex component 4 ;;
ENSG00000104756	20	14	147	0	0	0	0	0	0	34	24	134	26	23	131	0	0	0	KCTD9;potassium channel tetramerization domain containing 9 ;;
ENSG00000104763	129	94	127	39	29	92	85	56	107	149	111	138	88	64	111	38	30	121	ASAH1;N-acylsphingosine amidohydrolase 1 ;;
ENSG00000104765	35	25	118	0	0	0	0	0	0	52	40	145	61	46	84	0	0	0	BNIP3L;BCL2 interacting protein 3 like ;;
ENSG00000104783	49	36	102	0	0	0	23	19	89	59	44	120	43	32	93	0	0	0	KCNN4;potassium calcium-activated channel subfamily N member 4 ;;
ENSG00000104805	146	111	114	0	0	0	103	78	84	102	85	115	90	74	89	0	0	0	NUCB1;nucleobindin 1 ;;
ENSG00000104812	0	0	0	0	0	0	0	0	0	27	16	130	0	0	0	0	0	0	GYS1;glycogen synthase 1 ;;
ENSG00000104823	299	206	95	59	45	88	141	94	78	263	185	100	600	478	92	69	55	68	ECH1;enoyl-CoA hydratase 1 ;;
ENSG00000104824	76	34	167	22	15	132	48	32	143	144	93	169	36	25	141	0	0	0	HNRNPL;heterogeneous nuclear ribonucleoprotein L ;;
ENSG00000104825	0	0	0	0	0	0	0	0	0	44	36	119	33	25	78	0	0	0	NFKBIB;NFKB inhibitor beta ;;
ENSG00000104835	22	14	134	0	0	0	0	0	0	23	16	170	28	20	82	0	0	0	SARS2;seryl-tRNA synthetase 2%2C mitochondrial ;;
ENSG00000104852	95	50	103	28	17	108	66	38	94	96	51	125	148	93	99	37	26	97	SNRNP70;small nuclear ribonucleoprotein U1 subunit 70 ;;
ENSG00000104853	189	148	95	73	65	124	129	106	89	183	143	114	77	63	88	52	39	128	CLPTM1;CLPTM1 regulator of GABA type A receptor forward trafficking ;;
ENSG00000104859	0	0	0	0	0	0	0	0	0	32	18	197	0	0	0	0	0	0	CLASRP;CLK4 associating serine/arginine rich protein ;;
ENSG00000104866	0	0	0	0	0	0	0	0	0	0	0	0	26	22	104	0	0	0	PPP1R37;protein phosphatase 1 regulatory subunit 37 ;;
ENSG00000104870	50	33	142	0	0	0	22	13	121	42	25	112	66	40	102	0	0	0	FCGRT;Fc gamma receptor and transporter ;;
ENSG00000104872	41	27	133	20	13	127	31	21	140	50	28	124	71	51	86	24	18	87	PIH1D1;PIH1 domain containing 1 ;;
ENSG00000104886	0	0	0	0	0	0	0	0	0	21	19	149	31	21	98	0	0	0	PLEKHJ1;pleckstrin homology domain containing J1 ;;
ENSG00000104889	47	43	98	0	0	0	0	0	0	32	21	73	79	63	87	0	0	0	RNASEH2A;ribonuclease H2 subunit A ;;
ENSG00000104897	0	0	0	0	0	0	0	0	0	33	28	150	38	32	78	0	0	0	SF3A2;splicing factor 3a subunit 2 ;;
ENSG00000104904	166	111	97	162	123	88	193	139	100	217	150	106	922	629	85	490	355	91	OAZ1;ornithine decarboxylase antizyme 1 ;;
ENSG00000104907	0	0	0	0	0	0	0	0	0	20	15	144	20	14	65	0	0	0	TRMT1;tRNA methyltransferase 1 ;;
ENSG00000104915	0	0	0	0	0	0	0	0	0	0	0	0	68	56	81	0	0	0	STX10;syntaxin 10 ;;
ENSG00000104946	26	22	128	0	0	0	0	0	0	37	28	182	59	46	107	0	0	0	TBC1D17;TBC1 domain family member 17 ;;
ENSG00000104960	121	86	100	22	15	73	73	51	108	97	64	117	175	143	93	0	0	0	PTOV1;PTOV1 extended AT-hook containing adaptor protein ;;
ENSG00000104964	64	50	101	23	18	105	61	51	92	106	81	107	439	345	97	76	66	100	TLE5;TLE family member 5%2C transcriptional modulator ;;
ENSG00000104969	37	31	111	0	0	0	36	25	120	34	24	118	48	35	106	20	16	85	SGTA;small glutamine rich tetratricopeptide repeat co-chaperone alpha ;;
ENSG00000104973	25	18	123	0	0	0	0	0	0	40	21	156	38	15	85	0	0	0	MED25;mediator complex subunit 25 ;;
ENSG00000104976	0	0	0	0	0	0	0	0	0	0	0	0	35	25	79	0	0	0	SNAPC2;small nuclear RNA activating complex polypeptide 2 ;;
ENSG00000104979	60	46	78	0	0	0	41	39	74	84	56	93	390	318	76	78	57	61	C19orf53;chromosome 19 open reading frame 53 ;;
ENSG00000104980	0	0	0	0	0	0	0	0	0	26	16	147	0	0	0	0	0	0	TIMM44;translocase of inner mitochondrial membrane 44 ;;
ENSG00000104998	0	0	0	0	0	0	0	0	0	20	15	101	0	0	0	0	0	0	IL27RA;interleukin 27 receptor subunit alpha ;;
ENSG00000105011	0	0	0	0	0	0	0	0	0	0	0	0	34	32	113	0	0	0	ASF1B;anti-silencing function 1B histone chaperone ;;
ENSG00000105048	38	25	88	0	0	0	24	15	69	28	20	90	240	191	70	34	22	49	TNNT1;troponin T1%2C slow skeletal type ;;
ENSG00000105053	20	16	147	0	0	0	0	0	0	32	22	96	31	25	117	0	0	0	VRK3;VRK serine/threonine kinase 3 ;;
ENSG00000105058	25	16	137	0	0	0	27	20	100	53	40	111	111	91	98	57	49	82	FAM32A;family with sequence similarity 32 member A ;;
ENSG00000105063	35	61	97	0	0	0	20	29	106	55	71	139	67	62	112	0	0	0	PPP6R1;protein phosphatase 6 regulatory subunit 1 ;;
ENSG00000105135	57	41	119	0	0	0	26	16	84	37	28	123	33	26	87	0	0	0	ILVBL;ilvB acetolactate synthase like ;;
ENSG00000105171	74	60	104	0	0	0	27	21	73	79	59	109	134	116	94	22	19	84	POP4;POP4 homolog%2C ribonuclease P/MRP subunit ;;
ENSG00000105173	0	0	0	0	0	0	0	0	0	26	19	82	25	17	143	0	0	0	CCNE1;cyclin E1 ;;
ENSG00000105176	48	34	127	0	0	0	20	19	107	51	44	147	93	75	121	0	0	0	URI1;URI1 prefoldin like chaperone ;;
ENSG00000105185	104	85	99	46	38	70	107	85	76	128	98	120	710	592	80	186	158	65	PDCD5;programmed cell death 5 ;;
ENSG00000105186	22	14	141	0	0	0	0	0	0	0	0	0	20	17	159	0	0	0	ANKRD27;ankyrin repeat domain 27 ;;
ENSG00000105193	1958	1555	85	1726	1363	69	2163	1699	67	2555	1987	94	11853	9624	77	6006	4925	64	RPS16;ribosomal protein S16 ;;
ENSG00000105197	115	82	91	29	20	82	71	50	77	98	69	114	178	129	74	34	28	70	TIMM50;translocase of inner mitochondrial membrane 50 ;;
ENSG00000105202	384	282	80	84	59	65	179	129	74	341	275	94	821	663	70	217	175	57	FBL;fibrillarin ;;
ENSG00000105220	516	387	109	100	75	92	336	251	95	382	291	118	536	437	98	95	80	87	GPI;glucose-6-phosphate isomerase ;;
ENSG00000105221	40	33	147	0	0	0	26	25	91	45	36	163	82	72	109	0	0	0	AKT2;AKT serine/threonine kinase 2 ;;
ENSG00000105223	116	87	117	0	0	0	75	62	111	139	100	124	148	127	110	0	0	0	PLD3;phospholipase D family member 3 ;;
ENSG00000105245	0	0	0	0	0	0	0	0	0	32	24	125	36	25	119	0	0	0	NUMBL;NUMB like endocytic adaptor protein ;;
ENSG00000105248	0	0	0	0	0	0	0	0	0	20	19	116	21	18	78	0	0	0	YJU2;YJU2 splicing factor homolog ;;
ENSG00000105254	181	146	93	92	73	80	150	124	77	197	166	111	530	444	91	181	153	66	TBCB;tubulin folding cofactor B ;;
ENSG00000105258	61	43	90	32	25	72	48	28	70	105	73	105	576	397	77	125	93	64	POLR2I;RNA polymerase II subunit I ;;
ENSG00000105281	196	153	95	83	64	85	180	142	81	238	188	113	93	70	85	69	59	98	SLC1A5;solute carrier family 1 member 5 ;;
ENSG00000105287	0	0	0	0	0	0	20	11	119	44	32	130	29	23	127	0	0	0	PRKD2;protein kinase D2 ;;
ENSG00000105290	50	35	148	0	0	0	34	24	165	57	46	141	27	23	123	0	0	0	APLP1;amyloid beta precursor like protein 1 ;;
ENSG00000105321	0	0	0	0	0	0	0	0	0	20	17	124	0	0	0	0	0	0	CCDC9;coiled-coil domain containing 9 ;;
ENSG00000105323	113	89	125	0	0	0	58	46	128	109	79	144	150	112	118	27	24	104	HNRNPUL1;heterogeneous nuclear ribonucleoprotein U like 1 ;;
ENSG00000105327	0	0	0	0	0	0	0	0	0	39	32	138	30	25	119	0	0	0	BBC3;BCL2 binding component 3 ;;
ENSG00000105329	125	93	98	47	39	101	80	59	93	117	95	106	221	177	100	47	33	108	TGFB1;transforming growth factor beta 1 ;;
ENSG00000105341	47	34	99	0	0	0	30	26	78	55	41	103	122	99	94	31	29	74	DMAC2;distal membrane arm assembly component 2 ;;
ENSG00000105355	54	44	96	0	0	0	40	30	92	86	63	101	59	46	86	0	0	0	PLIN3;perilipin 3 ;;
ENSG00000105364	48	33	87	0	0	0	0	0	0	52	40	110	78	61	98	20	15	85	MRPL4;mitochondrial ribosomal protein L4 ;;
ENSG00000105372	2008	1638	82	2184	1781	67	2719	2266	68	3107	2508	94	12606	10702	76	8358	7181	64	RPS19;ribosomal protein S19 ;;
ENSG00000105373	75	56	95	27	22	47	64	49	59	99	68	103	486	401	73	63	48	73	NOP53;NOP53 ribosome biogenesis factor ;;
ENSG00000105379	156	121	67	27	21	37	74	55	50	111	82	75	463	376	71	29	28	61	ETFB;electron transfer flavoprotein subunit beta ;;
ENSG00000105393	29	28	108	0	0	0	0	0	0	0	0	0	83	77	86	0	0	0	BABAM1;BRISC and BRCA1 A complex member 1 ;;
ENSG00000105401	70	46	79	0	0	0	60	41	99	83	53	161	124	88	89	25	19	88	CDC37;cell division cycle 37%2C HSP90 cochaperone ;;
ENSG00000105402	28	59	90	0	0	0	25	45	78	39	61	119	146	146	87	0	0	0	NAPA;NSF attachment protein alpha ;;
ENSG00000105404	192	139	117	76	50	97	95	70	86	167	103	135	443	283	97	94	64	91	RABAC1;Rab acceptor 1 ;;
ENSG00000105419	0	0	0	0	0	0	0	0	0	0	0	0	39	35	86	0	0	0	MEIS3;Meis homeobox 3 ;;
ENSG00000105427	0	0	0	0	0	0	0	0	0	0	0	0	44	33	100	30	23	68	CNFN;cornifelin ;;
ENSG00000105429	27	25	154	0	0	0	0	0	0	22	14	197	0	0	0	0	0	0	MEGF8;multiple EGF like domains 8 ;;
ENSG00000105438	218	147	120	90	64	95	163	119	102	268	192	114	349	270	105	158	106	81	KDELR1;KDEL endoplasmic reticulum protein retention receptor 1 ;;
ENSG00000105443	32	22	160	0	0	0	0	0	0	57	40	212	52	19	91	0	0	0	CYTH2;cytohesin 2 ;;
ENSG00000105447	45	37	121	0	0	0	22	18	104	77	52	115	71	63	120	0	0	0	GRWD1;glutamate rich WD repeat containing 1 ;;
ENSG00000105486	45	30	107	0	0	0	0	0	0	25	17	149	31	24	113	0	0	0	LIG1;DNA ligase 1 ;;
ENSG00000105518	119	91	77	40	34	56	69	56	69	118	94	85	328	265	75	58	47	63	TMEM205;transmembrane protein 205 ;;
ENSG00000105552	27	14	98	0	0	0	24	17	98	31	17	102	54	42	112	0	0	0	BCAT2;branched chain amino acid transaminase 2 ;;
ENSG00000105568	198	154	111	34	27	131	98	70	100	193	146	125	226	191	106	36	31	110	PPP2R1A;protein phosphatase 2 scaffold subunit Aalpha ;;
ENSG00000105583	37	38	113	24	18	88	43	42	82	56	62	111	215	185	91	51	48	97	WDR83OS;WD repeat domain 83 opposite strand ;;
ENSG00000105612	55	43	110	26	19	100	40	32	80	87	71	103	25	19	105	0	0	0	DNASE2;deoxyribonuclease 2%2C lysosomal ;;
ENSG00000105618	30	26	115	0	0	0	0	0	0	45	29	133	71	61	108	0	0	0	PRPF31;pre-mRNA processing factor 31 ;;
ENSG00000105640	442	356	85	333	262	69	485	403	68	601	481	91	3531	2886	77	1479	1234	67	RPL18A;ribosomal protein L18a ;;
ENSG00000105647	0	0	0	0	0	0	0	0	0	0	0	0	25	24	115	0	0	0	PIK3R2;phosphoinositide-3-kinase regulatory subunit 2 ;;
ENSG00000105669	96	79	93	0	0	0	51	34	79	73	61	111	222	180	90	29	25	65	COPE;COPI coat complex subunit epsilon ;;
ENSG00000105671	0	0	0	0	0	0	0	0	0	31	26	115	41	34	103	0	0	0	DDX49;DEAD-box helicase 49 ;;
ENSG00000105676	0	0	0	0	0	0	0	0	0	20	12	108	0	0	0	0	0	0	ARMC6;armadillo repeat containing 6 ;;
ENSG00000105677	117	92	110	59	47	72	98	77	73	143	107	120	656	509	84	173	144	84	TMEM147;transmembrane protein 147 ;;
ENSG00000105698	47	34	98	42	31	104	40	30	80	101	71	122	200	159	83	52	44	86	USF2;upstream transcription factor 2%2C c-fos interacting ;;
ENSG00000105700	34	28	104	0	0	0	23	18	110	43	33	118	186	142	91	43	35	90	KXD1;KxDL motif containing 1 ;;
ENSG00000105701	48	30	95	0	0	0	48	34	73	58	46	108	181	138	80	0	0	0	FKBP8;FKBP prolyl isomerase 8 ;;
ENSG00000105722	0	0	0	31	23	115	40	35	92	79	65	132	86	64	104	38	29	79	ERF;ETS2 repressor factor ;;
ENSG00000105723	59	50	111	34	23	161	45	34	118	94	65	124	121	92	125	43	32	115	GSK3A;glycogen synthase kinase 3 alpha ;;
ENSG00000105726	39	31	102	0	0	0	28	20	118	20	15	201	0	0	0	0	0	0	ATP13A1;ATPase 13A1 ;;
ENSG00000105732	0	0	0	0	0	0	0	0	0	37	29	134	24	20	104	0	0	0	ZNF574;zinc finger protein 574 ;;
ENSG00000105738	0	0	0	0	0	0	0	0	0	22	17	207	0	0	0	0	0	0	SIPA1L3;signal induced proliferation associated 1 like 3 ;;
ENSG00000105755	0	0	0	0	0	0	0	0	0	0	0	0	58	43	85	0	0	0	ETHE1;ETHE1 persulfide dioxygenase ;;
ENSG00000105771	23	15	147	0	0	0	0	0	0	42	23	161	0	0	0	0	0	0	SMG9;SMG9 nonsense mediated mRNA decay factor ;;
ENSG00000105778	24	13	190	0	0	0	0	0	0	23	20	185	0	0	0	0	0	0	AVL9;AVL9 cell migration associated ;;
ENSG00000105819	59	45	136	0	0	0	0	0	0	48	38	134	68	47	119	0	0	0	PMPCB;peptidase%2C mitochondrial processing subunit beta ;;
ENSG00000105821	20	16	113	0	0	0	0	0	0	22	15	152	21	15	80	0	0	0	DNAJC2;DnaJ heat shock protein family (Hsp40) member C2 ;;
ENSG00000105825	28	20	107	35	26	109	29	21	99	75	56	153	0	0	0	21	16	86	TFPI2;tissue factor pathway inhibitor 2 ;;
ENSG00000105829	0	0	0	0	0	0	0	0	0	40	30	147	50	41	122	0	0	0	BET1;Bet1 golgi vesicular membrane trafficking protein ;;
ENSG00000105835	116	80	134	32	26	112	66	52	115	147	113	157	94	79	122	0	0	0	NAMPT;nicotinamide phosphoribosyltransferase ;;
ENSG00000105852	22	13	135	0	0	0	0	0	0	0	0	0	0	0	0	0	0	0	PON3;paraoxonase 3 ;;
ENSG00000105854	348	252	139	123	90	97	238	170	107	429	318	137	235	171	118	70	55	96	PON2;paraoxonase 2 ;;
ENSG00000105856	0	0	0	0	0	0	0	0	0	28	24	141	0	0	0	0	0	0	HBP1;HMG-box transcription factor 1 ;;
ENSG00000105879	0	0	0	0	0	0	0	0	0	37	25	188	0	0	0	0	0	0	CBLL1;Cbl proto-oncogene like 1 ;;
ENSG00000105887	86	65	132	48	36	142	60	48	115	101	73	157	73	47	121	47	39	128	MTPN;myotrophin ;;
ENSG00000105928	0	0	0	0	0	0	0	0	0	0	0	0	25	17	132	0	0	0	GSDME;gasdermin E ;;
ENSG00000105939	27	18	167	0	0	0	0	0	0	50	39	162	0	0	0	0	0	0	ZC3HAV1;zinc finger CCCH-type containing%2C antiviral 1 ;;
ENSG00000105953	37	29	110	0	0	0	0	0	0	27	23	132	35	28	105	0	0	0	OGDH;oxoglutarate dehydrogenase ;;
ENSG00000105968	63	50	116	26	19	105	44	32	70	78	56	97	311	258	88	51	41	57	H2AZ2;H2A.Z variant histone 2 ;;
ENSG00000105971	49	38	123	0	0	0	37	32	120	83	66	128	124	95	126	38	33	119	CAV2;caveolin 2 ;;
ENSG00000105974	92	67	104	41	28	133	106	73	118	201	140	118	113	84	97	55	39	97	CAV1;caveolin 1 ;;
ENSG00000105976	120	85	133	0	0	0	75	50	137	127	94	165	28	20	123	0	0	0	MET;MET proto-oncogene%2C receptor tyrosine kinase ;;
ENSG00000105983	21	13	134	0	0	0	0	0	0	0	0	0	21	13	125	0	0	0	LMBR1;limb development membrane protein 1 ;;
ENSG00000105993	63	57	130	31	25	110	65	48	117	112	83	139	59	49	109	29	25	99	DNAJB6;DnaJ heat shock protein family (Hsp40) member B6 ;;
ENSG00000106009	45	36	119	0	0	0	0	0	0	28	22	170	39	31	104	0	0	0	BRAT1;BRCA1 associated ATM activator 1 ;;
ENSG00000106028	178	125	84	0	0	0	77	49	62	205	154	91	408	316	77	33	24	45	SSBP1;single stranded DNA binding protein 1 ;;
ENSG00000106049	20	18	147	0	0	0	0	0	0	20	15	136	37	31	157	0	0	0	HIBADH;3-hydroxyisobutyrate dehydrogenase ;;
ENSG00000106052	84	63	141	0	0	0	34	26	104	86	70	130	51	44	121	0	0	0	TAX1BP1;Tax1 binding protein 1 ;;
ENSG00000106070	0	0	0	0	0	0	0	0	0	22	18	160	0	0	0	0	0	0	GRB10;growth factor receptor bound protein 10 ;;
ENSG00000106089	22	18	172	0	0	0	0	0	0	31	23	225	20	16	190	0	0	0	STX1A;syntaxin 1A ;;
ENSG00000106105	76	58	103	0	0	0	40	30	116	89	67	120	53	43	89	24	21	77	GARS1;glycyl-tRNA synthetase 1 ;;
ENSG00000106153	371	287	96	287	229	73	336	256	71	421	325	97	1082	900	86	515	427	72	CHCHD2;coiled-coil-helix-coiled-coil-helix domain containing 2 ;;
ENSG00000106211	720	255	98	592	223	76	931	363	86	1154	362	95	2019	702	86	1146	509	75	HSPB1;heat shock protein family B (small) member 1 ;;
ENSG00000106244	50	35	111	0	0	0	0	0	0	36	27	130	188	149	98	0	0	0	PDAP1;PDGFA associated protein 1 ;;
ENSG00000106245	90	65	86	33	25	114	61	42	93	133	111	96	207	170	83	77	67	80	BUD31;BUD31 homolog ;;
ENSG00000106263	145	111	111	36	31	128	94	65	109	136	103	137	140	108	100	27	20	111	EIF3B;eukaryotic translation initiation factor 3 subunit B ;;
ENSG00000106266	0	0	0	0	0	0	0	0	0	21	18	149	31	26	75	0	0	0	SNX8;sorting nexin 8 ;;
ENSG00000106268	37	27	98	0	0	0	29	20	50	40	33	102	124	109	79	40	34	48	NUDT1;nudix hydrolase 1 ;;
ENSG00000106290	30	15	115	0	0	0	0	0	0	25	15	112	48	19	126	0	0	0	TAF6;TATA-box binding protein associated factor 6 ;;
ENSG00000106299	21	16	158	0	0	0	0	0	0	0	0	0	0	0	0	0	0	0	WASL;WASP like actin nucleation promoting factor ;;
ENSG00000106305	74	61	104	0	0	0	34	29	90	66	55	103	101	77	95	0	0	0	AIMP2;aminoacyl tRNA synthetase complex interacting multifunctional protein 2 ;;
ENSG00000106330	0	0	0	0	0	0	0	0	0	0	0	0	34	15	89	0	0	0	MOSPD3;motile sperm domain containing 3 ;;
ENSG00000106348	39	27	142	0	0	0	24	17	91	37	25	107	103	82	102	0	0	0	IMPDH1;inosine monophosphate dehydrogenase 1 ;;
ENSG00000106355	52	26	109	21	12	84	32	16	116	53	20	99	287	152	103	78	48	71	LSM5;LSM5 homolog%2C U6 small nuclear RNA and mRNA degradation associated ;;
ENSG00000106366	113	82	128	188	138	116	239	178	120	652	473	134	33	29	123	144	115	112	SERPINE1;serpin family E member 1 ;;
ENSG00000106367	86	62	98	35	26	62	67	55	75	131	110	107	340	272	93	56	44	112	AP1S1;adaptor related protein complex 1 subunit sigma 1 ;;
ENSG00000106392	29	14	139	0	0	0	0	0	0	24	16	144	24	11	160	0	0	0	C1GALT1;core 1 synthase%2C glycoprotein-N-acetylgalactosamine 3-beta-galactosyltransferase 1 ;;
ENSG00000106397	33	20	94	0	0	0	0	0	0	41	30	166	0	0	0	0	0	0	PLOD3;procollagen-lysine%2C2-oxoglutarate 5-dioxygenase 3 ;;
ENSG00000106399	110	79	97	20	14	37	43	36	75	68	45	94	349	263	92	49	32	65	RPA3;replication protein A3 ;;
ENSG00000106400	66	53	93	20	16	77	47	36	69	80	67	93	250	200	76	41	38	73	ZNHIT1;zinc finger HIT-type containing 1 ;;
ENSG00000106443	23	18	108	0	0	0	0	0	0	23	13	121	0	0	0	0	0	0	PHF14;PHD finger protein 14 ;;
ENSG00000106460	50	35	136	0	0	0	23	19	106	51	39	141	36	24	123	0	0	0	TMEM106B;transmembrane protein 106B ;;
ENSG00000106462	0	0	0	0	0	0	0	0	0	20	13	172	0	0	0	0	0	0	EZH2;enhancer of zeste 2 polycomb repressive complex 2 subunit ;;
ENSG00000106537	23	15	141	0	0	0	0	0	0	26	21	138	34	29	141	0	0	0	TSPAN13;tetraspanin 13 ;;
ENSG00000106541	280	188	105	97	74	73	147	106	91	182	128	96	335	225	95	101	82	72	AGR2;anterior gradient 2%2C protein disulphide isomerase family member ;;
ENSG00000106554	58	46	86	0	0	0	33	29	84	44	30	95	113	90	87	0	0	0	CHCHD3;coiled-coil-helix-coiled-coil-helix domain containing 3 ;;
ENSG00000106588	135	110	98	31	25	61	83	68	77	144	117	104	261	207	84	67	57	78	PSMA2;proteasome 20S subunit alpha 2 ;;
ENSG00000106591	34	26	97	0	0	0	0	0	0	70	56	113	77	60	100	0	0	0	MRPL32;mitochondrial ribosomal protein L32 ;;
ENSG00000106603	45	33	104	0	0	0	0	0	0	34	24	113	130	96	104	22	14	97	COA1;cytochrome c oxidase assembly factor 1 ;;
ENSG00000106605	96	83	105	0	0	0	0	0	0	84	68	113	158	126	86	0	0	0	BLVRA;biliverdin reductase A ;;
ENSG00000106608	0	0	0	0	0	0	0	0	0	27	22	126	0	0	0	0	0	0	URGCP;upregulator of cell proliferation ;;
ENSG00000106609	38	27	150	0	0	0	24	19	157	57	50	162	37	31	145	0	0	0	TMEM248;transmembrane protein 248 ;;
ENSG00000106615	68	41	118	29	24	102	62	49	101	119	89	120	118	99	116	70	61	108	RHEB;Ras homolog%2C mTORC1 binding ;;
ENSG00000106628	85	58	95	0	0	0	36	22	73	52	35	116	253	187	87	26	17	53	POLD2;DNA polymerase delta 2%2C accessory subunit ;;
ENSG00000106635	0	0	0	0	0	0	25	14	127	44	33	117	65	42	103	29	23	101	BCL7B;BAF chromatin remodeling complex subunit BCL7B ;;
ENSG00000106636	42	33	110	20	18	122	32	23	94	52	44	153	104	93	90	0	0	0	YKT6;YKT6 v-SNARE homolog ;;
ENSG00000106638	45	32	121	0	0	0	25	15	103	45	31	120	20	13	120	0	0	0	TBL2;transducin beta like 2 ;;
ENSG00000106682	123	91	107	25	19	114	102	87	89	150	110	126	175	142	103	43	37	101	EIF4H;eukaryotic translation initiation factor 4H ;;
ENSG00000106683	0	0	0	0	0	0	0	0	0	0	0	0	35	32	112	0	0	0	LIMK1;LIM domain kinase 1 ;;
ENSG00000106714	45	27	188	0	0	0	20	15	197	25	16	204	0	0	0	0	0	0	CNTNAP3;contactin associated protein family member 3 ;;
ENSG00000106723	24	11	171	0	0	0	0	0	0	23	17	201	0	0	0	0	0	0	SPIN1;spindlin 1 ;;
ENSG00000106771	65	41	156	0	0	0	22	16	113	43	32	170	24	17	151	0	0	0	TMEM245;transmembrane protein 245 ;;
ENSG00000106780	50	35	134	0	0	0	0	0	0	70	53	148	28	24	127	0	0	0	MEGF9;multiple EGF like domains 9 ;;
ENSG00000106803	132	96	94	59	47	93	101	67	72	152	117	106	495	396	92	175	141	76	SEC61B;SEC61 translocon subunit beta ;;
ENSG00000106829	0	0	0	0	0	0	0	0	0	24	16	172	0	0	0	0	0	0	TLE4;TLE family member 4%2C transcriptional corepressor ;;
ENSG00000106853	450	341	106	91	66	68	226	170	79	526	407	109	916	697	96	114	86	57	PTGR1;prostaglandin reductase 1 ;;
ENSG00000106868	21	19	118	0	0	0	0	0	0	0	0	0	0	0	0	0	0	0	SUSD1;sushi domain containing 1 ;;
ENSG00000106976	52	41	132	0	0	0	34	27	115	23	17	118	44	36	95	0	0	0	DNM1;dynamin 1 ;;
ENSG00000106992	25	15	126	0	0	0	27	19	71	42	30	114	104	82	84	0	0	0	AK1;adenylate kinase 1 ;;
ENSG00000106993	0	0	0	0	0	0	0	0	0	21	16	207	0	0	0	0	0	0	CDC37L1;cell division cycle 37 like 1%2C HSP90 cochaperone ;;
ENSG00000107020	0	0	0	0	0	0	0	0	0	0	0	0	20	9	100	0	0	0	PLGRKT;plasminogen receptor with a C-terminal lysine ;;
ENSG00000107104	0	0	0	0	0	0	0	0	0	0	0	0	21	10	120	0	0	0	KANK1;KN motif and ankyrin repeat domains 1 ;;
ENSG00000107130	0	0	0	0	0	0	0	0	0	0	0	0	32	26	118	0	0	0	NCS1;neuronal calcium sensor 1 ;;
ENSG00000107164	38	26	167	0	0	0	0	0	0	42	34	165	0	0	0	0	0	0	FUBP3;far upstream element binding protein 3 ;;
ENSG00000107175	37	17	97	0	0	0	0	0	0	50	19	127	77	34	96	0	0	0	CREB3;cAMP responsive element binding protein 3 ;;
ENSG00000107223	203	153	82	48	34	65	99	79	85	162	120	108	606	456	79	111	85	66	EDF1;endothelial differentiation related factor 1 ;;
ENSG00000107249	21	14	157	0	0	0	0	0	0	0	0	0	0	0	0	0	0	0	GLIS3;GLIS family zinc finger 3 ;;
ENSG00000107262	30	26	105	0	0	0	0	0	0	48	37	118	154	126	91	22	14	105	BAG1;BAG cochaperone 1 ;;
ENSG00000107281	49	37	99	0	0	0	25	23	98	42	29	136	92	71	102	0	0	0	NPDC1;neural proliferation%2C differentiation and control 1 ;;
ENSG00000107290	26	21	142	0	0	0	0	0	0	33	26	190	0	0	0	0	0	0	SETX;senataxin ;;
ENSG00000107338	36	31	114	0	0	0	0	0	0	40	28	120	42	35	105	0	0	0	SHB;SH2 domain containing adaptor protein B ;;
ENSG00000107341	48	39	98	0	0	0	35	25	90	87	65	111	132	109	81	25	23	79	UBE2R2;ubiquitin conjugating enzyme E2 R2 ;;
ENSG00000107362	0	0	0	0	0	0	0	0	0	24	17	115	0	0	0	0	0	0	ABHD17B;abhydrolase domain containing 17B%2C depalmitoylase ;;
ENSG00000107371	29	23	79	0	0	0	0	0	0	34	31	119	43	37	85	0	0	0	EXOSC3;exosome component 3 ;;
ENSG00000107372	136	100	156	29	24	139	62	50	151	189	141	169	144	107	138	42	34	144	ZFAND5;zinc finger AN1-type containing 5 ;;
ENSG00000107404	0	0	0	0	0	0	0	0	0	30	17	206	32	22	117	0	0	0	DVL1;dishevelled segment polarity protein 1 ;;
ENSG00000107438	61	45	90	29	19	80	36	23	87	75	55	118	153	115	89	51	41	68	PDLIM1;PDZ and LIM domain 1 ;;
ENSG00000107521	0	0	0	0	0	0	0	0	0	0	0	0	46	40	118	0	0	0	HPS1;HPS1 biogenesis of lysosomal organelles complex 3 subunit 1 ;;
ENSG00000107537	39	27	107	0	0	0	21	15	86	46	38	90	80	54	96	0	0	0	PHYH;phytanoyl-CoA 2-hydroxylase ;;
ENSG00000107566	62	37	138	0	0	0	0	0	0	39	27	149	0	0	0	0	0	0	ERLIN1;ER lipid raft associated 1 ;;
ENSG00000107581	143	99	137	28	18	176	78	56	147	146	91	146	36	20	128	22	16	172	EIF3A;eukaryotic translation initiation factor 3 subunit A ;;
ENSG00000107625	0	0	0	0	0	0	0	0	0	0	0	0	23	17	78	0	0	0	DDX50;DExD-box helicase 50 ;;
ENSG00000107651	44	29	139	0	0	0	0	0	0	44	36	164	0	0	0	0	0	0	SEC23IP;SEC23 interacting protein ;;
ENSG00000107672	47	38	150	0	0	0	0	0	0	47	34	184	70	59	113	0	0	0	NSMCE4A;NSE4 homolog A%2C SMC5-SMC6 complex component ;;
ENSG00000107745	65	47	110	0	0	0	21	18	108	56	44	103	63	46	109	0	0	0	MICU1;mitochondrial calcium uptake 1 ;;
ENSG00000107758	0	0	0	0	0	0	0	0	0	0	0	0	28	21	102	0	0	0	PPP3CB;protein phosphatase 3 catalytic subunit beta ;;
ENSG00000107779	20	14	159	0	0	0	0	0	0	0	0	0	0	0	0	0	0	0	BMPR1A;bone morphogenetic protein receptor type 1A ;;
ENSG00000107789	36	28	142	0	0	0	24	18	130	68	59	154	0	0	0	0	0	0	MINPP1;multiple inositol-polyphosphate phosphatase 1 ;;
ENSG00000107798	117	88	151	27	23	119	76	57	122	165	119	146	24	21	150	0	0	0	LIPA;lipase A%2C lysosomal acid type ;;
ENSG00000107815	0	0	0	0	0	0	0	0	0	22	17	132	0	0	0	0	0	0	TWNK;twinkle mtDNA helicase ;;
ENSG00000107816	0	0	0	0	0	0	0	0	0	40	30	141	21	16	109	0	0	0	LZTS2;leucine zipper tumor suppressor 2 ;;
ENSG00000107819	0	0	0	0	0	0	0	0	0	20	15	188	23	19	93	0	0	0	SFXN3;sideroflexin 3 ;;
ENSG00000107829	21	16	92	0	0	0	0	0	0	0	0	0	39	27	101	0	0	0	FBXW4;F-box and WD repeat domain containing 4 ;;
ENSG00000107833	42	13	77	0	0	0	37	16	102	47	14	98	163	42	67	32	12	62	NPM3;nucleophosmin/nucleoplasmin 3 ;;
ENSG00000107854	27	21	172	0	0	0	0	0	0	33	26	182	0	0	0	0	0	0	TNKS2;tankyrase 2 ;;
ENSG00000107862	0	0	0	0	0	0	21	16	147	27	17	132	0	0	0	0	0	0	GBF1;golgi brefeldin A resistant guanine nucleotide exchange factor 1 ;;
ENSG00000107863	27	17	173	0	0	0	0	0	0	28	21	183	20	15	159	0	0	0	ARHGAP21;Rho GTPase activating protein 21 ;;
ENSG00000107874	25	21	108	0	0	0	0	0	0	31	29	123	94	72	96	0	0	0	CUEDC2;CUE domain containing 2 ;;
ENSG00000107897	0	0	0	0	0	0	0	0	0	43	35	186	0	0	0	0	0	0	ACBD5;acyl-CoA binding domain containing 5 ;;
ENSG00000107902	0	0	0	0	0	0	0	0	0	0	0	0	29	26	91	0	0	0	LHPP;phospholysine phosphohistidine inorganic pyrophosphate phosphatase ;;
ENSG00000107929	0	0	0	0	0	0	0	0	0	23	14	178	0	0	0	0	0	0	LARP4B;La ribonucleoprotein 4B ;;
ENSG00000107937	71	58	124	0	0	0	45	32	118	90	70	147	64	50	109	0	0	0	GTPBP4;GTP binding protein 4 ;;
ENSG00000107949	60	44	96	20	16	106	40	31	128	58	46	119	75	69	94	44	38	106	BCCIP;BRCA2 and CDKN1A interacting protein ;;
ENSG00000107951	0	0	0	0	0	0	0	0	0	0	0	0	22	15	146	0	0	0	MTPAP;mitochondrial poly(A) polymerase ;;
ENSG00000107959	47	34	106	0	0	0	33	20	82	47	37	145	36	24	92	0	0	0	PITRM1;pitrilysin metallopeptidase 1 ;;
ENSG00000107960	0	0	0	0	0	0	0	0	0	0	0	0	30	29	88	0	0	0	STN1;STN1 subunit of CST complex ;;
ENSG00000107984	152	119	124	103	76	102	121	85	103	587	420	127	117	88	123	132	105	98	DKK1;dickkopf WNT signaling pathway inhibitor 1 ;;
ENSG00000108010	90	67	110	21	16	79	55	46	84	85	59	97	173	125	97	40	32	67	GLRX3;glutaredoxin 3 ;;
ENSG00000108021	20	15	221	0	0	0	0	0	0	0	0	0	0	0	0	0	0	0	TASOR2;transcription activation suppressor family member 2 ;;
ENSG00000108039	24	13	163	0	0	0	0	0	0	24	16	137	0	0	0	0	0	0	XPNPEP1;X-prolyl aminopeptidase 1 ;;
ENSG00000108055	47	35	148	0	0	0	34	27	133	36	26	173	24	18	138	0	0	0	SMC3;structural maintenance of chromosomes 3 ;;
ENSG00000108064	29	24	115	0	0	0	0	0	0	60	43	147	21	13	150	0	0	0	TFAM;transcription factor A%2C mitochondrial ;;
ENSG00000108091	23	15	119	0	0	0	0	0	0	21	15	138	0	0	0	0	0	0	CCDC6;coiled-coil domain containing 6 ;;
ENSG00000108094	26	16	129	0	0	0	0	0	0	0	0	0	0	0	0	0	0	0	CUL2;cullin 2 ;;
ENSG00000108100	0	0	0	0	0	0	0	0	0	0	0	0	28	21	110	0	0	0	CCNY;cyclin Y ;;
ENSG00000108106	240	200	84	132	107	89	193	161	88	211	179	94	1072	903	77	382	336	95	UBE2S;ubiquitin conjugating enzyme E2 S ;;
ENSG00000108107	786	584	92	763	571	60	882	652	62	1021	780	96	5902	4695	79	2561	2033	58	RPL28;ribosomal protein L28 ;;
ENSG00000108176	36	29	116	0	0	0	0	0	0	44	37	105	108	79	106	20	17	69	DNAJC12;DnaJ heat shock protein family (Hsp40) member C12 ;;
ENSG00000108179	50	39	119	36	29	139	39	33	87	83	64	124	75	61	99	82	66	119	PPIF;peptidylprolyl isomerase F ;;
ENSG00000108219	59	42	132	0	0	0	31	25	127	88	71	131	72	55	139	0	0	0	TSPAN14;tetraspanin 14 ;;
ENSG00000108256	41	28	179	0	0	0	23	18	141	55	36	174	0	0	0	0	0	0	NUFIP2;nuclear FMR1 interacting protein 2 ;;
ENSG00000108262	40	28	136	0	0	0	0	0	0	50	37	169	49	32	146	0	0	0	GIT1;GIT ArfGAP 1 ;;
ENSG00000108298	1217	965	78	834	679	68	1164	950	65	1415	1142	92	5776	4827	72	2736	2345	63	RPL19;ribosomal protein L19 ;;
ENSG00000108312	43	32	118	21	16	163	32	25	118	68	50	139	35	26	143	0	0	0	UBTF;upstream binding transcription factor ;;
ENSG00000108344	130	91	96	39	28	88	85	58	85	143	85	107	175	96	101	42	24	102	PSMD3;proteasome 26S subunit%2C non-ATPase 3 ;;
ENSG00000108349	0	0	0	0	0	0	0	0	0	33	23	177	0	0	0	0	0	0	CASC3;CASC3 exon junction complex subunit ;;
ENSG00000108370	0	0	0	0	0	0	0	0	0	0	0	0	31	22	104	0	0	0	RGS9;regulator of G protein signaling 9 ;;
ENSG00000108384	38	25	128	0	0	0	0	0	0	34	21	123	87	69	103	0	0	0	RAD51C;RAD51 paralog C ;;
ENSG00000108395	0	0	0	0	0	0	0	0	0	21	18	160	0	0	0	0	0	0	TRIM37;tripartite motif containing 37 ;;
ENSG00000108406	42	27	152	0	0	0	0	0	0	37	27	152	34	23	139	0	0	0	DHX40;DEAH-box helicase 40 ;;
ENSG00000108424	270	196	116	44	38	113	174	124	112	270	196	138	92	64	124	36	33	123	KPNB1;karyopherin subunit beta 1 ;;
ENSG00000108433	0	0	0	0	0	0	0	0	0	21	15	134	36	27	112	0	0	0	GOSR2;golgi SNAP receptor complex member 2 ;;
ENSG00000108439	20	16	162	0	0	0	0	0	0	25	22	175	20	16	135	0	0	0	PNPO;pyridoxamine 5'-phosphate oxidase ;;
ENSG00000108443	22	16	125	0	0	0	0	0	0	27	20	185	22	16	127	0	0	0	RPS6KB1;ribosomal protein S6 kinase B1 ;;
ENSG00000108465	61	46	122	0	0	0	30	25	106	42	35	138	68	60	102	0	0	0	CDK5RAP3;CDK5 regulatory subunit associated protein 3 ;;
ENSG00000108468	36	28	128	0	0	0	20	16	109	66	53	130	61	52	121	29	24	97	CBX1;chromobox 1 ;;
ENSG00000108479	32	19	97	0	0	0	0	0	0	32	19	108	57	30	82	0	0	0	GALK1;galactokinase 1 ;;
ENSG00000108510	21	18	142	0	0	0	0	0	0	26	22	159	0	0	0	0	0	0	MED13;mediator complex subunit 13 ;;
ENSG00000108515	0	0	0	0	0	0	0	0	0	23	6	194	28	3	120	0	0	0	ENO3;enolase 3 ;;
ENSG00000108518	1123	856	103	376	289	91	1077	842	83	1142	905	111	4416	3598	92	912	768	86	PFN1;profilin 1 ;;
ENSG00000108523	57	27	110	0	0	0	34	15	95	90	48	121	125	45	112	22	17	83	RNF167;ring finger protein 167 ;;
ENSG00000108528	59	41	103	0	0	0	24	18	98	62	35	105	143	95	98	0	0	0	SLC25A11;solute carrier family 25 member 11 ;;
ENSG00000108557	29	26	172	0	0	0	0	0	0	21	17	156	0	0	0	0	0	0	RAI1;retinoic acid induced 1 ;;
ENSG00000108559	65	48	113	0	0	0	26	21	100	45	43	142	55	48	112	0	0	0	NUP88;nucleoporin 88 ;;
ENSG00000108561	369	273	91	126	98	73	234	169	85	402	304	97	598	460	84	187	152	70	C1QBP;complement C1q binding protein ;;
ENSG00000108578	34	27	121	0	0	0	22	18	105	50	36	127	42	36	117	0	0	0	BLMH;bleomycin hydrolase ;;
ENSG00000108582	80	56	161	0	0	0	51	37	135	58	37	192	0	0	0	0	0	0	CPD;carboxypeptidase D ;;
ENSG00000108587	22	15	130	0	0	0	0	0	0	31	22	201	26	22	138	0	0	0	GOSR1;golgi SNAP receptor complex member 1 ;;
ENSG00000108588	72	51	127	42	29	140	52	37	110	120	96	146	27	17	106	0	0	0	CCDC47;coiled-coil domain containing 47 ;;
ENSG00000108590	29	23	122	0	0	0	0	0	0	31	25	134	88	61	107	0	0	0	MED31;mediator complex subunit 31 ;;
ENSG00000108591	28	24	125	0	0	0	0	0	0	40	31	126	50	43	105	0	0	0	DRG2;developmentally regulated GTP binding protein 2 ;;
ENSG00000108592	52	28	100	0	0	0	30	17	90	60	33	129	34	18	83	0	0	0	FTSJ3;FtsJ RNA 2'-O-methyltransferase 3 ;;
ENSG00000108602	2027	1339	115	361	225	72	827	600	89	1390	878	103	2651	1793	109	266	175	69	ALDH3A1;aldehyde dehydrogenase 3 family member A1 ;;
ENSG00000108604	41	32	99	0	0	0	0	0	0	39	30	136	48	37	113	0	0	0	SMARCD2;SWI/SNF related%2C matrix associated%2C actin dependent regulator of chromatin%2C subfamily d%2C member 2 ;;
ENSG00000108639	135	105	100	28	23	72	70	60	86	202	165	118	332	284	95	60	52	99	SYNGR2;synaptogyrin 2 ;;
ENSG00000108641	32	30	137	0	0	0	0	0	0	0	0	0	86	59	98	0	0	0	B9D1;B9 domain containing 1 ;;
ENSG00000108651	33	28	127	0	0	0	0	0	0	30	25	178	25	17	116	0	0	0	UTP6;UTP6 small subunit processome component ;;
ENSG00000108654	314	203	154	115	73	173	209	134	150	417	264	182	180	111	138	58	38	144	DDX5;DEAD-box helicase 5 ;;
ENSG00000108666	0	0	0	0	0	0	0	0	0	0	0	0	35	29	131	0	0	0	C17orf75;chromosome 17 open reading frame 75 ;;
ENSG00000108671	75	64	110	0	0	0	56	44	132	105	76	137	76	66	108	0	0	0	PSMD11;proteasome 26S subunit%2C non-ATPase 11 ;;
ENSG00000108679	129	94	119	24	15	87	61	41	107	129	105	135	28	23	104	0	0	0	LGALS3BP;galectin 3 binding protein ;;
ENSG00000108773	30	23	126	0	0	0	0	0	0	40	29	215	25	15	102	0	0	0	KAT2A;lysine acetyltransferase 2A ;;
ENSG00000108774	153	115	103	56	44	74	95	82	84	179	139	118	310	248	99	79	71	81	RAB5C;RAB5C%2C member RAS oncogene family ;;
ENSG00000108784	64	48	112	0	0	0	0	0	0	47	38	132	39	30	126	0	0	0	NAGLU;N-acetyl-alpha-glucosaminidase ;;
ENSG00000108788	32	24	108	0	0	0	22	18	88	65	48	139	77	57	114	0	0	0	MLX;MAX dimerization protein MLX ;;
ENSG00000108819	29	19	125	0	0	0	31	20	106	68	44	145	0	0	0	0	0	0	PPP1R9B;protein phosphatase 1 regulatory subunit 9B ;;
ENSG00000108826	73	54	118	0	0	0	34	27	90	91	67	107	197	160	92	0	0	0	MRPL27;mitochondrial ribosomal protein L27 ;;
ENSG00000108828	187	138	94	62	46	91	164	131	84	246	179	114	290	233	84	62	53	105	VAT1;vesicle amine transport 1 ;;
ENSG00000108829	179	128	107	54	39	104	104	78	102	210	144	114	194	130	107	61	51	105	LRRC59;leucine rich repeat containing 59 ;;
ENSG00000108840	0	0	0	0	0	0	0	0	0	0	0	0	24	15	86	0	0	0	HDAC5;histone deacetylase 5 ;;
ENSG00000108846	206	161	147	21	13	123	69	48	149	111	90	173	73	56	150	0	0	0	ABCC3;ATP binding cassette subfamily C member 3 ;;
ENSG00000108848	44	31	221	0	0	0	25	19	190	71	53	220	22	16	139	21	13	96	LUC7L3;LUC7 like 3 pre-mRNA splicing factor ;;
ENSG00000108861	22	16	124	0	0	0	0	0	0	59	43	166	45	37	112	0	0	0	DUSP3;dual specificity phosphatase 3 ;;
ENSG00000108883	116	76	115	0	0	0	54	29	113	120	87	125	73	51	120	0	0	0	EFTUD2;elongation factor Tu GTP binding domain containing 2 ;;
ENSG00000108946	119	89	150	25	19	183	60	40	151	117	95	183	69	54	141	27	21	151	PRKAR1A;protein kinase cAMP-dependent type I regulatory subunit alpha ;;
ENSG00000108953	252	208	108	58	38	83	159	120	99	257	192	110	244	194	115	91	70	101	YWHAE;tyrosine 3-monooxygenase/tryptophan 5-monooxygenase activation protein epsilon ;;
ENSG00000108960	0	0	0	0	0	0	0	0	0	27	21	159	21	14	144	0	0	0	MMD;monocyte to macrophage differentiation associated ;;
ENSG00000108961	20	14	130	20	17	79	0	0	0	34	23	104	77	51	84	31	25	81	RANGRF;RAN guanine nucleotide release factor ;;
ENSG00000108963	0	0	0	0	0	0	0	0	0	23	15	159	27	19	91	0	0	0	DPH1;diphthamide biosynthesis 1 ;;
ENSG00000108984	0	0	0	0	0	0	0	0	0	0	0	0	32	24	135	0	0	0	MAP2K6;mitogen-activated protein kinase kinase 6 ;;
ENSG00000109016	0	0	0	0	0	0	0	0	0	0	0	0	26	21	101	0	0	0	DHRS7B;dehydrogenase/reductase 7B ;;
ENSG00000109046	0	0	0	0	0	0	0	0	0	22	15	215	0	0	0	0	0	0	WSB1;WD repeat and SOCS box containing 1 ;;
ENSG00000109062	42	33	93	0	0	0	32	23	89	57	49	121	73	57	93	0	0	0	SLC9A3R1;SLC9A3 regulator 1 ;;
ENSG00000109065	0	0	0	0	0	0	0	0	0	24	14	178	0	0	0	0	0	0	NAT9;N-acetyltransferase 9 (putative) ;;
ENSG00000109066	26	21	104	0	0	0	0	0	0	0	0	0	0	0	0	0	0	0	TMEM104;transmembrane protein 104 ;;
ENSG00000109079	23	22	134	0	0	0	0	0	0	35	26	130	33	30	154	0	0	0	TNFAIP1;TNF alpha induced protein 1 ;;
ENSG00000109083	0	0	0	0	0	0	0	0	0	29	18	106	78	51	87	0	0	0	IFT20;intraflagellar transport 20 ;;
ENSG00000109084	112	92	129	0	0	0	39	26	117	90	74	125	119	93	122	21	17	105	TMEM97;transmembrane protein 97 ;;
ENSG00000109089	0	0	0	0	0	0	0	0	0	24	19	130	29	25	120	0	0	0	CDR2L;cerebellar degeneration related protein 2 like ;;
ENSG00000109099	67	52	114	22	15	109	48	37	111	164	128	127	65	40	124	35	27	102	PMP22;peripheral myelin protein 22 ;;
ENSG00000109103	0	0	0	0	0	0	0	0	0	33	21	184	46	35	97	0	0	0	UNC119;unc-119 lipid binding chaperone ;;
ENSG00000109111	56	43	145	0	0	0	27	22	97	69	57	155	35	28	147	0	0	0	SUPT6H;SPT6 homolog%2C histone chaperone and transcription elongation factor ;;
ENSG00000109113	123	46	95	53	27	97	104	43	92	123	57	124	293	95	89	99	44	79	RAB34;RAB34%2C member RAS oncogene family ;;
ENSG00000109118	0	0	0	0	0	0	0	0	0	24	16	218	0	0	0	0	0	0	PHF12;PHD finger protein 12 ;;
ENSG00000109133	52	45	123	0	0	0	23	19	97	63	43	131	29	22	99	0	0	0	TMEM33;transmembrane protein 33 ;;
ENSG00000109180	114	86	131	44	39	86	60	43	85	79	55	131	90	74	126	38	31	65	OCIAD1;OCIA domain containing 1 ;;
ENSG00000109270	0	0	0	0	0	0	0	0	0	21	10	102	34	21	101	0	0	0	LAMTOR3;late endosomal/lysosomal adaptor%2C MAPK and MTOR activator 3 ;;
ENSG00000109320	0	0	0	0	0	0	0	0	0	27	20	134	0	0	0	0	0	0	NFKB1;nuclear factor kappa B subunit 1 ;;
ENSG00000109321	86	59	129	35	28	88	67	39	127	72	53	135	74	60	112	33	28	109	AREG;amphiregulin ;;
ENSG00000109332	78	64	143	41	32	122	65	53	107	133	94	136	149	113	114	41	35	91	UBE2D3;ubiquitin conjugating enzyme E2 D3 ;;
ENSG00000109390	55	35	84	24	13	68	53	28	88	55	36	93	262	175	81	80	61	61	NDUFC1;NADH:ubiquinone oxidoreductase subunit C1 ;;
ENSG00000109445	0	0	0	0	0	0	0	0	0	24	19	110	0	0	0	0	0	0	ZNF330;zinc finger protein 330 ;;
ENSG00000109475	328	241	83	273	208	54	301	238	71	483	364	92	1998	1561	77	821	644	56	RPL34;ribosomal protein L34 ;;
ENSG00000109501	0	0	0	0	0	0	0	0	0	26	17	139	0	0	0	0	0	0	WFS1;wolframin ER transmembrane glycoprotein ;;
ENSG00000109519	33	26	108	0	0	0	26	20	131	44	31	128	76	58	85	20	16	113	GRPEL1;GrpE like 1%2C mitochondrial ;;
ENSG00000109534	20	13	106	0	0	0	0	0	0	47	29	143	35	18	95	0	0	0	GAR1;GAR1 ribonucleoprotein ;;
ENSG00000109536	22	12	81	0	0	0	23	11	96	37	28	127	33	16	90	0	0	0	FRG1;FSHD region gene 1 ;;
ENSG00000109572	27	20	155	0	0	0	0	0	0	0	0	0	0	0	0	0	0	0	CLCN3;chloride voltage-gated channel 3 ;;
ENSG00000109586	27	22	179	0	0	0	0	0	0	31	25	202	0	0	0	0	0	0	GALNT7;polypeptide N-acetylgalactosaminyltransferase 7 ;;
ENSG00000109606	86	73	132	22	16	136	48	35	135	90	69	173	43	34	124	0	0	0	DHX15;DEAH-box helicase 15 ;;
ENSG00000109674	0	0	0	0	0	0	0	0	0	0	0	0	30	26	142	0	0	0	NEIL3;nei like DNA glycosylase 3 ;;
ENSG00000109685	26	23	187	0	0	0	0	0	0	26	21	164	30	23	149	0	0	0	NSD2;nuclear receptor binding SET domain protein 2 ;;
ENSG00000109736	46	22	124	0	0	0	23	7	96	40	18	150	60	27	92	0	0	0	MFSD10;major facilitator superfamily domain containing 10 ;;
ENSG00000109743	0	0	0	0	0	0	0	0	0	26	20	104	22	20	88	0	0	0	BST1;bone marrow stromal cell antigen 1 ;;
ENSG00000109790	24	19	135	0	0	0	0	0	0	36	23	151	47	36	123	0	0	0	KLHL5;kelch like family member 5 ;;
ENSG00000109805	29	17	129	0	0	0	0	0	0	20	12	187	20	15	138	0	0	0	NCAPG;non-SMC condensin I complex subunit G ;;
ENSG00000109814	253	183	157	33	21	133	116	82	150	308	224	170	93	71	133	0	0	0	UGDH;UDP-glucose 6-dehydrogenase ;;
ENSG00000109854	145	122	101	32	28	92	74	60	83	163	128	107	241	197	95	52	43	76	HTATIP2;HIV-1 Tat interactive protein 2 ;;
ENSG00000109861	52	37	131	0	0	0	29	18	98	66	56	128	47	32	120	0	0	0	CTSC;cathepsin C ;;
ENSG00000109881	38	35	110	0	0	0	0	0	0	21	19	102	64	54	87	0	0	0	CCDC34;coiled-coil domain containing 34 ;;
ENSG00000109917	25	19	113	0	0	0	20	13	148	35	30	117	43	40	92	0	0	0	ZPR1;ZPR1 zinc finger ;;
ENSG00000109919	70	52	108	0	0	0	35	23	74	75	55	102	185	135	104	0	0	0	MTCH2;mitochondrial carrier 2 ;;
ENSG00000109929	33	24	106	0	0	0	22	19	105	64	47	123	23	20	122	0	0	0	SC5D;sterol-C5-desaturase ;;
ENSG00000109971	1929	1127	99	598	400	95	1572	876	92	2123	1230	109	1306	567	97	359	225	86	HSPA8;heat shock protein family A (Hsp70) member 8 ;;
ENSG00000110011	0	0	0	0	0	0	0	0	0	0	0	0	33	22	113	0	0	0	DNAJC4;DnaJ heat shock protein family (Hsp40) member C4 ;;
ENSG00000110013	24	19	155	0	0	0	0	0	0	22	24	112	0	0	0	0	0	0	SIAE;sialic acid acetylesterase ;;
ENSG00000110046	0	0	0	0	0	0	0	0	0	32	24	204	0	0	0	0	0	0	ATG2A;autophagy related 2A ;;
ENSG00000110047	34	26	106	37	32	115	69	48	89	85	63	117	46	40	97	34	29	94	EHD1;EH domain containing 1 ;;
ENSG00000110048	28	18	146	0	0	0	0	0	0	39	33	172	0	0	0	0	0	0	OSBP;oxysterol binding protein ;;
ENSG00000110057	23	14	121	0	0	0	0	0	0	33	24	171	25	17	99	0	0	0	UNC93B1;unc-93 homolog B1%2C TLR signaling regulator ;;
ENSG00000110063	0	0	0	0	0	0	0	0	0	0	0	0	27	23	82	0	0	0	DCPS;decapping enzyme%2C scavenger ;;
ENSG00000110066	0	0	0	0	0	0	0	0	0	20	16	206	0	0	0	0	0	0	KMT5B;lysine methyltransferase 5B ;;
ENSG00000110075	46	35	158	0	0	0	0	0	0	0	0	0	0	0	0	0	0	0	PPP6R3;protein phosphatase 6 regulatory subunit 3 ;;
ENSG00000110080	0	0	0	0	0	0	0	0	0	0	0	0	28	23	80	0	0	0	ST3GAL4;ST3 beta-galactoside alpha-2%2C3-sialyltransferase 4 ;;
ENSG00000110090	54	42	122	0	0	0	0	0	0	24	20	145	0	0	0	0	0	0	CPT1A;carnitine palmitoyltransferase 1A ;;
ENSG00000110092	149	119	133	97	78	141	209	150	123	255	203	144	97	78	116	77	54	118	CCND1;cyclin D1 ;;
ENSG00000110104	27	24	95	0	0	0	25	24	105	36	27	103	83	69	85	0	0	0	CCDC86;coiled-coil domain containing 86 ;;
ENSG00000110107	95	65	100	0	0	0	39	32	87	111	79	119	82	61	98	21	14	124	PRPF19;pre-mRNA processing factor 19 ;;
ENSG00000110108	44	35	91	0	0	0	26	20	99	48	36	134	44	36	81	20	18	74	TMEM109;transmembrane protein 109 ;;
ENSG00000110172	39	21	144	0	0	0	0	0	0	43	28	143	34	29	143	0	0	0	CHORDC1;cysteine and histidine rich domain containing 1 ;;
ENSG00000110200	0	0	0	0	0	0	0	0	0	20	15	118	83	47	78	29	17	73	ANAPC15;anaphase promoting complex subunit 15 ;;
ENSG00000110315	0	0	0	0	0	0	0	0	0	0	0	0	35	27	75	0	0	0	RNF141;ring finger protein 141 ;;
ENSG00000110321	195	109	127	109	61	147	222	121	106	266	151	143	296	156	116	166	102	127	EIF4G2;eukaryotic translation initiation factor 4 gamma 2 ;;
ENSG00000110328	22	20	146	0	0	0	0	0	0	0	0	0	0	0	0	0	0	0	GALNT18;polypeptide N-acetylgalactosaminyltransferase 18 ;;
ENSG00000110330	0	0	0	0	0	0	0	0	0	40	30	175	0	0	0	0	0	0	BIRC2;baculoviral IAP repeat containing 2 ;;
ENSG00000110422	0	0	0	0	0	0	0	0	0	29	21	192	0	0	0	0	0	0	HIPK3;homeodomain interacting protein kinase 3 ;;
ENSG00000110429	29	21	153	0	0	0	0	0	0	23	17	178	0	0	0	0	0	0	FBXO3;F-box protein 3 ;;
ENSG00000110435	25	16	162	0	0	0	0	0	0	37	26	128	25	20	96	0	0	0	PDHX;pyruvate dehydrogenase complex component X ;;
ENSG00000110442	0	0	0	0	0	0	0	0	0	31	27	92	58	46	67	0	0	0	COMMD9;COMM domain containing 9 ;;
ENSG00000110514	21	16	119	0	0	0	0	0	0	0	0	0	0	0	0	0	0	0	MADD;MAP kinase activating death domain ;;
ENSG00000110536	0	0	0	0	0	0	0	0	0	35	36	119	122	115	88	0	0	0	PTPMT1;protein tyrosine phosphatase mitochondrial 1 ;;
ENSG00000110619	25	22	136	0	0	0	0	0	0	27	19	112	0	0	0	0	0	0	CARS1;cysteinyl-tRNA synthetase 1 ;;
ENSG00000110628	34	24	92	0	0	0	0	0	0	22	18	127	46	39	83	0	0	0	SLC22A18;solute carrier family 22 member 18 ;;
ENSG00000110651	244	177	127	71	58	109	158	121	106	260	201	120	293	239	109	83	71	99	CD81;CD81 molecule ;;
ENSG00000110660	0	0	0	0	0	0	0	0	0	21	15	162	0	0	0	0	0	0	SLC35F2;solute carrier family 35 member F2 ;;
ENSG00000110696	134	98	109	34	26	129	77	60	97	164	121	120	196	146	93	47	38	92	C11orf58;chromosome 11 open reading frame 58 ;;
ENSG00000110700	676	511	86	695	548	74	734	578	73	919	700	101	3639	2862	79	2338	1921	71	RPS13;ribosomal protein S13 ;;
ENSG00000110711	34	27	117	0	0	0	22	18	101	55	44	121	90	77	76	0	0	0	AIP;aryl hydrocarbon receptor interacting protein ;;
ENSG00000110713	51	35	148	0	0	0	0	0	0	44	35	153	0	0	0	0	0	0	NUP98;nucleoporin 98 and 96 precursor ;;
ENSG00000110717	138	106	81	38	32	75	64	53	72	158	128	112	567	467	78	94	83	58	NDUFS8;NADH:ubiquinone oxidoreductase core subunit S8 ;;
ENSG00000110719	72	48	136	0	0	0	28	18	93	63	42	167	26	20	115	0	0	0	TCIRG1;T cell immune regulator 1%2C ATPase H+ transporting V0 subunit a3 ;;
ENSG00000110721	0	0	0	0	0	0	21	15	115	33	29	150	0	0	0	0	0	0	CHKA;choline kinase alpha ;;
ENSG00000110768	0	0	0	0	0	0	0	0	0	33	26	183	25	20	127	0	0	0	GTF2H1;general transcription factor IIH subunit 1 ;;
ENSG00000110801	44	33	95	0	0	0	23	19	99	49	40	123	119	100	86	25	22	88	PSMD9;proteasome 26S subunit%2C non-ATPase 9 ;;
ENSG00000110811	21	18	131	0	0	0	0	0	0	0	0	0	0	0	0	0	0	0	P3H3;prolyl 3-hydroxylase 3 ;;
ENSG00000110841	0	0	0	0	0	0	0	0	0	26	22	180	0	0	0	0	0	0	PPFIBP1;PPFIA binding protein 1 ;;
ENSG00000110871	0	0	0	0	0	0	0	0	0	0	0	0	48	37	105	0	0	0	COQ5;coenzyme Q5%2C methyltransferase ;;
ENSG00000110880	67	47	123	0	0	0	50	36	134	93	65	157	53	45	129	0	0	0	CORO1C;coronin 1C ;;
ENSG00000110906	21	18	117	0	0	0	0	0	0	28	24	111	26	23	99	0	0	0	KCTD10;potassium channel tetramerization domain containing 10 ;;
ENSG00000110911	21	15	142	0	0	0	0	0	0	22	20	144	0	0	0	0	0	0	SLC11A2;solute carrier family 11 member 2 ;;
ENSG00000110917	60	41	151	0	0	0	30	20	132	55	32	130	35	27	128	0	0	0	MLEC;malectin ;;
ENSG00000110921	39	28	110	0	0	0	0	0	0	35	30	113	54	48	100	0	0	0	MVK;mevalonate kinase ;;
ENSG00000110955	587	242	101	142	67	112	511	281	85	510	179	114	867	277	97	132	68	101	ATP5F1B;ATP synthase F1 subunit beta ;;
ENSG00000110958	315	230	121	99	72	88	201	148	88	302	234	134	362	270	116	106	81	78	PTGES3;prostaglandin E synthase 3 ;;
ENSG00000111011	29	17	160	20	13	127	28	19	140	57	45	161	20	18	121	20	15	101	RSRC2;arginine and serine rich coiled-coil 2 ;;
ENSG00000111057	1625	1311	82	428	360	81	1212	998	84	1387	1134	90	1862	1582	72	468	404	81	KRT18;keratin 18 ;;
ENSG00000111142	78	59	113	22	13	120	39	27	104	72	49	149	119	93	104	40	31	100	METAP2;methionyl aminopeptidase 2 ;;
ENSG00000111144	103	70	126	21	18	88	61	37	104	71	50	116	104	77	92	0	0	0	LTA4H;leukotriene A4 hydrolase ;;
ENSG00000111196	28	19	113	0	0	0	0	0	0	38	27	120	95	69	92	0	0	0	MAGOHB;mago homolog B%2C exon junction complex subunit ;;
ENSG00000111206	29	25	117	0	0	0	0	0	0	0	0	0	76	59	109	26	22	100	FOXM1;forkhead box M1 ;;
ENSG00000111229	340	256	92	166	132	57	233	183	76	325	256	106	684	536	89	248	198	56	ARPC3;actin related protein 2/3 complex subunit 3 ;;
ENSG00000111231	21	18	125	0	0	0	0	0	0	0	0	0	42	29	108	0	0	0	GPN3;GPN-loop GTPase 3 ;;
ENSG00000111237	73	55	113	0	0	0	23	18	77	56	42	99	192	140	92	20	15	65	VPS29;VPS29 retromer complex component ;;
ENSG00000111269	0	0	0	0	0	0	0	0	0	41	22	125	35	26	89	0	0	0	CREBL2;cAMP responsive element binding protein like 2 ;;
ENSG00000111275	56	51	115	0	0	0	42	37	97	59	49	125	54	45	133	0	0	0	ALDH2;aldehyde dehydrogenase 2 family member ;;
ENSG00000111276	22	18	159	31	25	151	28	19	150	36	23	170	0	0	0	42	34	136	CDKN1B;cyclin dependent kinase inhibitor 1B ;;
ENSG00000111300	0	0	0	0	0	0	0	0	0	26	18	157	0	0	0	0	0	0	NAA25;N-alpha-acetyltransferase 25%2C NatB auxiliary subunit ;;
ENSG00000111321	121	96	126	0	0	0	47	38	126	245	196	132	110	100	110	0	0	0	LTBR;lymphotoxin beta receptor ;;
ENSG00000111325	0	0	0	0	0	0	0	0	0	0	0	0	20	16	83	0	0	0	OGFOD2;2-oxoglutarate and iron dependent oxygenase domain containing 2 ;;
ENSG00000111328	32	20	112	0	0	0	23	13	48	41	30	108	204	157	108	61	45	84	CDK2AP1;cyclin dependent kinase 2 associated protein 1 ;;
ENSG00000111331	21	16	161	0	0	0	0	0	0	0	0	0	0	0	0	0	0	0	OAS3;2'-5'-oligoadenylate synthetase 3 ;;
ENSG00000111361	30	23	184	0	0	0	20	14	122	36	31	164	46	35	118	0	0	0	EIF2B1;eukaryotic translation initiation factor 2B subunit alpha ;;
ENSG00000111364	0	0	0	0	0	0	0	0	0	28	25	197	0	0	0	0	0	0	DDX55;DEAD-box helicase 55 ;;
ENSG00000111371	74	58	136	0	0	0	29	23	133	56	44	159	40	29	167	0	0	0	SLC38A1;solute carrier family 38 member 1 ;;
ENSG00000111412	0	0	0	0	0	0	24	18	124	27	22	150	33	27	120	0	0	0	SPRING1;SREBF pathway regulator in golgi 1 ;;
ENSG00000111445	34	23	95	0	0	0	0	0	0	0	0	0	43	36	101	0	0	0	RFC5;replication factor C subunit 5 ;;
ENSG00000111481	111	87	94	29	22	82	90	58	75	142	107	115	284	207	100	41	34	67	COPZ1;COPI coat complex subunit zeta 1 ;;
ENSG00000111530	101	67	130	0	0	0	39	25	122	100	75	138	30	21	148	0	0	0	CAND1;cullin associated and neddylation dissociated 1 ;;
ENSG00000111540	0	0	0	0	0	0	0	0	0	33	24	198	47	35	141	0	0	0	RAB5B;RAB5B%2C member RAS oncogene family ;;
ENSG00000111581	45	33	163	0	0	0	0	0	0	23	15	155	0	0	0	0	0	0	NUP107;nucleoporin 107 ;;
ENSG00000111596	24	20	162	0	0	0	0	0	0	22	15	138	0	0	0	0	0	0	CNOT2;CCR4-NOT transcription complex subunit 2 ;;
ENSG00000111602	48	38	153	0	0	0	0	0	0	24	18	174	32	18	129	0	0	0	TIMELESS;timeless circadian regulator ;;
ENSG00000111605	48	34	156	0	0	0	28	23	136	52	42	160	48	37	116	0	0	0	CPSF6;cleavage and polyadenylation specific factor 6 ;;
ENSG00000111615	33	24	131	0	0	0	30	26	121	36	26	152	0	0	0	0	0	0	KRR1;KRR1 small subunit processome component homolog ;;
ENSG00000111639	181	88	91	44	16	76	104	53	76	168	90	102	554	253	85	118	62	69	MRPL51;mitochondrial ribosomal protein L51 ;;
ENSG00000111640	4998	4130	83	2188	1853	66	4238	3606	70	4249	3515	90	10010	8488	73	3640	3193	56	GAPDH;glyceraldehyde-3-phosphate dehydrogenase ;;
ENSG00000111641	38	25	136	0	0	0	38	22	112	60	44	163	0	0	0	0	0	0	NOP2;NOP2 nucleolar protein ;;
ENSG00000111642	60	50	120	0	0	0	25	16	121	49	23	120	0	0	0	0	0	0	CHD4;chromodomain helicase DNA binding protein 4 ;;
ENSG00000111652	34	30	140	0	0	0	0	0	0	39	24	132	65	48	125	0	0	0	COPS7A;COP9 signalosome subunit 7A ;;
ENSG00000111665	40	19	95	0	0	0	0	0	0	0	0	0	58	16	118	0	0	0	CDCA3;cell division cycle associated 3 ;;
ENSG00000111666	20	17	108	0	0	0	0	0	0	0	0	0	82	62	115	0	0	0	CHPT1;choline phosphotransferase 1 ;;
ENSG00000111667	87	62	117	0	0	0	38	25	118	87	59	129	59	30	89	0	0	0	USP5;ubiquitin specific peptidase 5 ;;
ENSG00000111669	668	527	98	264	212	79	521	423	80	728	593	104	1456	1209	92	344	283	82	TPI1;triosephosphate isomerase 1 ;;
ENSG00000111671	24	16	160	0	0	0	0	0	0	0	0	0	38	31	89	0	0	0	SPSB2;splA/ryanodine receptor domain and SOCS box containing 2 ;;
ENSG00000111674	27	22	159	0	0	0	0	0	0	79	65	164	29	22	176	0	0	0	ENO2;enolase 2 ;;
ENSG00000111676	0	0	0	0	0	0	0	0	0	27	16	178	0	0	0	0	0	0	ATN1;atrophin 1 ;;
ENSG00000111678	181	125	83	119	84	76	168	126	78	211	146	100	726	499	89	261	184	77	C12orf57;chromosome 12 open reading frame 57 ;;
ENSG00000111679	0	0	0	0	0	0	0	0	0	22	10	186	20	7	151	0	0	0	PTPN6;protein tyrosine phosphatase non-receptor type 6 ;;
ENSG00000111684	0	0	0	0	0	0	0	0	0	21	15	156	0	0	0	0	0	0	LPCAT3;lysophosphatidylcholine acyltransferase 3 ;;
ENSG00000111711	58	51	134	22	17	122	31	22	93	57	42	141	39	34	111	22	13	134	GOLT1B;golgi transport 1B ;;
ENSG00000111716	1215	965	100	423	350	74	807	653	86	1147	899	103	1766	1480	94	463	390	73	LDHB;lactate dehydrogenase B ;;
ENSG00000111725	26	16	149	0	0	0	0	0	0	64	46	182	0	0	0	0	0	0	PRKAB1;protein kinase AMP-activated non-catalytic subunit beta 1 ;;
ENSG00000111726	43	35	102	0	0	0	0	0	0	44	34	139	82	65	130	0	0	0	CMAS;cytidine monophosphate N-acetylneuraminic acid synthetase ;;
ENSG00000111737	24	18	99	0	0	0	0	0	0	57	47	124	61	46	110	0	0	0	RAB35;RAB35%2C member RAS oncogene family ;;
ENSG00000111775	457	380	93	296	242	78	383	310	77	444	377	99	1081	880	86	495	423	79	COX6A1;cytochrome c oxidase subunit 6A1 ;;
ENSG00000111786	89	63	126	24	17	111	43	35	108	68	54	135	208	172	109	68	56	111	SRSF9;serine and arginine rich splicing factor 9 ;;
ENSG00000111790	0	0	0	0	0	0	0	0	0	22	18	143	39	33	89	0	0	0	FGFR1OP2;FGFR1 oncogene partner 2 ;;
ENSG00000111802	41	31	128	0	0	0	25	17	127	58	47	147	73	58	111	0	0	0	TDP2;tyrosyl-DNA phosphodiesterase 2 ;;
ENSG00000111817	0	0	0	0	0	0	0	0	0	0	0	0	80	60	81	0	0	0	DSE;dermatan sulfate epimerase ;;
ENSG00000111832	0	0	0	0	0	0	0	0	0	24	19	89	73	57	91	21	19	80	RWDD1;RWD domain containing 1 ;;
ENSG00000111843	91	64	93	56	46	63	93	79	68	134	110	98	278	231	80	108	85	63	TMEM14C;transmembrane protein 14C ;;
ENSG00000111845	0	0	0	0	0	0	0	0	0	27	18	167	0	0	0	0	0	0	PAK1IP1;PAK1 interacting protein 1 ;;
ENSG00000111875	24	18	126	0	0	0	0	0	0	24	19	129	22	13	118	0	0	0	ASF1A;anti-silencing function 1A histone chaperone ;;
ENSG00000111897	73	58	126	28	19	151	57	48	121	123	96	136	34	26	140	0	0	0	SERINC1;serine incorporator 1 ;;
ENSG00000111906	27	19	82	0	0	0	0	0	0	41	29	94	133	90	76	46	35	67	HDDC2;HD domain containing 2 ;;
ENSG00000111907	0	0	0	0	0	0	0	0	0	0	0	0	30	23	93	0	0	0	TPD52L1;TPD52 like 1 ;;
ENSG00000111911	0	0	0	0	0	0	0	0	0	34	26	140	0	0	0	0	0	0	HINT3;histidine triad nucleotide binding protein 3 ;;
ENSG00000111912	24	15	136	25	17	110	26	13	89	79	59	153	0	0	0	27	18	122	NCOA7;nuclear receptor coactivator 7 ;;
ENSG00000112031	0	0	0	0	0	0	0	0	0	0	0	0	25	20	86	0	0	0	MTRF1L;mitochondrial translation release factor 1 like ;;
ENSG00000112062	23	17	145	0	0	0	0	0	0	0	0	0	0	0	0	0	0	0	MAPK14;mitogen-activated protein kinase 14 ;;
ENSG00000112081	206	147	116	62	46	84	139	117	117	278	206	116	301	232	100	49	36	72	SRSF3;serine and arginine rich splicing factor 3 ;;
ENSG00000112110	77	56	82	0	0	0	23	18	71	82	67	94	191	144	81	25	18	72	MRPL18;mitochondrial ribosomal protein L18 ;;
ENSG00000112118	54	37	115	0	0	0	23	13	109	47	36	155	47	34	132	0	0	0	MCM3;minichromosome maintenance complex component 3 ;;
ENSG00000112146	0	0	0	0	0	0	0	0	0	22	18	199	0	0	0	0	0	0	FBXO9;F-box protein 9 ;;
ENSG00000112186	21	14	139	0	0	0	0	0	0	0	0	0	23	16	135	0	0	0	CAP2;cyclase associated actin cytoskeleton regulatory protein 2 ;;
ENSG00000112208	34	24	124	0	0	0	0	0	0	24	15	122	47	32	109	0	0	0	BAG2;BAG cochaperone 2 ;;
ENSG00000112237	0	0	0	0	0	0	0	0	0	27	22	153	25	18	112	0	0	0	CCNC;cyclin C ;;
ENSG00000112245	0	0	0	20	40	132	0	0	0	77	116	171	32	45	135	0	0	0	PTP4A1;protein tyrosine phosphatase 4A1 ;;
ENSG00000112249	27	21	159	0	0	0	0	0	0	0	0	0	0	0	0	0	0	0	ASCC3;activating signal cointegrator 1 complex subunit 3 ;;
ENSG00000112304	64	50	90	0	0	0	22	19	66	44	35	107	188	144	78	0	0	0	ACOT13;acyl-CoA thioesterase 13 ;;
ENSG00000112305	23	18	132	0	0	0	0	0	0	0	0	0	0	0	0	0	0	0	SMAP1;small ArfGAP 1 ;;
ENSG00000112306	581	472	87	684	559	75	681	546	73	778	616	96	5331	4336	80	3340	2845	71	RPS12;ribosomal protein S12 ;;
ENSG00000112308	28	19	145	0	0	0	0	0	0	30	26	208	22	14	161	0	0	0	C6orf62;chromosome 6 open reading frame 62 ;;
ENSG00000112312	66	52	109	0	0	0	20	16	123	49	38	104	63	50	107	0	0	0	GMNN;geminin DNA replication inhibitor ;;
ENSG00000112319	20	14	225	0	0	0	0	0	0	0	0	0	0	0	0	0	0	0	EYA4;EYA transcriptional coactivator and phosphatase 4 ;;
ENSG00000112335	41	35	107	20	11	69	53	42	94	69	51	127	157	103	87	85	63	78	SNX3;sorting nexin 3 ;;
ENSG00000112378	271	193	126	70	51	113	169	119	110	408	292	135	330	248	110	93	71	101	PERP;p53 apoptosis effector related to PMP22 ;;
ENSG00000112414	52	41	188	0	0	0	0	0	0	27	20	175	0	0	0	0	0	0	ADGRG6;adhesion G protein-coupled receptor G6 ;;
ENSG00000112473	32	21	126	0	0	0	23	20	137	48	37	134	40	36	112	0	0	0	SLC39A7;solute carrier family 39 member 7 ;;
ENSG00000112514	92	73	99	47	33	81	76	56	81	124	101	109	321	259	91	128	100	73	CUTA;cutA divalent cation tolerance homolog ;;
ENSG00000112531	20	12	146	0	0	0	0	0	0	34	23	194	0	0	0	0	0	0	QKI;QKI%2C KH domain containing RNA binding ;;
ENSG00000112576	106	80	103	0	0	0	63	44	87	146	104	107	190	142	107	0	0	0	CCND3;cyclin D3 ;;
ENSG00000112578	26	18	106	0	0	0	0	0	0	37	28	108	26	22	84	0	0	0	BYSL;bystin like ;;
ENSG00000112651	28	19	123	0	0	0	0	0	0	0	0	0	46	38	85	0	0	0	MRPL2;mitochondrial ribosomal protein L2 ;;
ENSG00000112658	0	0	0	0	0	0	0	0	0	24	21	132	0	0	0	0	0	0	SRF;serum response factor ;;
ENSG00000112667	25	22	91	0	0	0	27	21	81	25	23	92	149	122	78	31	26	55	DNPH1;2'-deoxynucleoside 5'-phosphate N-hydrolase 1 ;;
ENSG00000112685	20	11	98	0	0	0	0	0	0	0	0	0	0	0	0	0	0	0	EXOC2;exocyst complex component 2 ;;
ENSG00000112695	226	160	100	90	62	79	166	112	75	287	205	104	782	596	88	266	210	70	COX7A2;cytochrome c oxidase subunit 7A2 ;;
ENSG00000112697	60	48	146	0	0	0	32	19	127	67	51	167	0	0	0	0	0	0	TMEM30A;transmembrane protein 30A ;;
ENSG00000112701	0	0	0	0	0	0	0	0	0	21	16	146	0	0	0	0	0	0	SENP6;SUMO specific peptidase 6 ;;
ENSG00000112739	24	16	177	0	0	0	0	0	0	39	23	215	0	0	0	0	0	0	PRPF4B;pre-mRNA processing factor 4B ;;
ENSG00000112759	36	26	133	0	0	0	0	0	0	35	27	124	30	26	99	0	0	0	SLC29A1;solute carrier family 29 member 1 (Augustine blood group) ;;
ENSG00000112763	0	0	0	0	0	0	0	0	0	41	29	144	0	0	0	0	0	0	BTN2A1;butyrophilin subfamily 2 member A1 ;;
ENSG00000112787	0	0	0	0	0	0	0	0	0	0	0	0	29	22	95	0	0	0	FBRSL1;fibrosin like 1 ;;
ENSG00000112851	34	25	177	0	0	0	0	0	0	27	19	180	0	0	0	0	0	0	ERBIN;erbb2 interacting protein ;;
ENSG00000112855	30	24	133	0	0	0	0	0	0	44	33	147	22	22	144	0	0	0	HARS2;histidyl-tRNA synthetase 2%2C mitochondrial ;;
ENSG00000112893	31	18	168	0	0	0	0	0	0	25	15	169	0	0	0	0	0	0	MAN2A1;mannosidase alpha class 2A member 1 ;;
ENSG00000112972	265	158	155	35	19	145	159	116	144	342	212	160	127	80	140	24	15	106	HMGCS1;3-hydroxy-3-methylglutaryl-CoA synthase 1 ;;
ENSG00000112977	26	21	144	0	0	0	0	0	0	21	19	107	73	53	108	0	0	0	DAP;death associated protein ;;
ENSG00000112983	26	18	140	0	0	0	0	0	0	57	33	196	0	0	0	0	0	0	BRD8;bromodomain containing 8 ;;
ENSG00000112984	23	12	133	0	0	0	0	0	0	0	0	0	0	0	0	0	0	0	KIF20A;kinesin family member 20A ;;
ENSG00000112992	0	0	0	0	0	0	0	0	0	22	16	146	0	0	0	0	0	0	NNT;nicotinamide nucleotide transhydrogenase ;;
ENSG00000112996	24	18	131	0	0	0	0	0	0	24	19	142	25	19	89	0	0	0	MRPS30;mitochondrial ribosomal protein S30 ;;
ENSG00000113013	266	193	126	79	63	117	198	140	121	346	246	148	143	110	123	61	41	122	HSPA9;heat shock protein family A (Hsp70) member 9 ;;
ENSG00000113048	50	38	128	0	0	0	0	0	0	32	20	156	56	42	118	0	0	0	MRPS27;mitochondrial ribosomal protein S27 ;;
ENSG00000113068	27	23	90	0	0	0	0	0	0	49	34	102	81	62	85	0	0	0	PFDN1;prefoldin subunit 1 ;;
ENSG00000113070	0	0	0	31	28	115	24	21	122	21	14	112	0	0	0	41	33	129	HBEGF;heparin binding EGF like growth factor ;;
ENSG00000113141	69	53	112	35	33	107	35	26	116	53	46	136	72	55	94	0	0	0	IK;IK cytokine ;;
ENSG00000113161	94	65	149	23	19	112	62	49	120	162	126	139	0	0	0	0	0	0	HMGCR;3-hydroxy-3-methylglutaryl-CoA reductase ;;
ENSG00000113163	21	18	157	0	0	0	0	0	0	31	20	165	0	0	0	0	0	0	CERT1;ceramide transporter 1 ;;
ENSG00000113194	29	23	159	0	0	0	0	0	0	57	48	148	0	0	0	0	0	0	FAF2;Fas associated factor family member 2 ;;
ENSG00000113269	29	24	119	0	0	0	0	0	0	27	22	102	54	38	103	0	0	0	RNF130;ring finger protein 130 ;;
ENSG00000113272	0	0	0	0	0	0	0	0	0	24	13	119	21	17	82	0	0	0	THG1L;tRNA-histidine guanylyltransferase 1 like ;;
ENSG00000113282	57	40	150	0	0	0	29	24	165	39	24	157	21	16	174	0	0	0	CLINT1;clathrin interactor 1 ;;
ENSG00000113312	49	38	109	0	0	0	41	32	82	74	56	102	74	58	101	34	27	62	TTC1;tetratricopeptide repeat domain 1 ;;
ENSG00000113328	28	26	154	0	0	0	0	0	0	90	64	139	33	26	103	0	0	0	CCNG1;cyclin G1 ;;
ENSG00000113360	26	16	129	0	0	0	0	0	0	0	0	0	0	0	0	0	0	0	DROSHA;drosha ribonuclease III ;;
ENSG00000113368	28	19	123	0	0	0	0	0	0	25	17	150	0	0	0	0	0	0	LMNB1;lamin B1 ;;
ENSG00000113369	0	0	0	27	20	199	26	20	171	0	0	0	0	0	0	0	0	0	ARRDC3;arrestin domain containing 3 ;;
ENSG00000113384	30	17	140	0	0	0	0	0	0	38	27	159	0	0	0	0	0	0	GOLPH3;golgi phosphoprotein 3 ;;
ENSG00000113387	160	122	97	48	38	67	91	71	94	215	174	94	464	368	91	88	76	72	SUB1;SUB1 regulator of transcription ;;
ENSG00000113389	0	0	0	0	0	0	0	0	0	24	17	133	0	0	0	0	0	0	NPR3;natriuretic peptide receptor 3 ;;
ENSG00000113407	100	75	103	47	35	95	62	46	109	122	88	116	81	63	88	33	29	84	TARS1;threonyl-tRNA synthetase 1 ;;
ENSG00000113441	21	16	176	0	0	0	0	0	0	24	13	148	0	0	0	0	0	0	LNPEP;leucyl and cystinyl aminopeptidase ;;
ENSG00000113448	35	26	200	0	0	0	26	21	166	52	40	182	0	0	0	0	0	0	PDE4D;phosphodiesterase 4D ;;
ENSG00000113456	0	0	0	0	0	0	0	0	0	30	21	149	42	32	91	0	0	0	RAD1;RAD1 checkpoint DNA exonuclease ;;
ENSG00000113460	36	29	118	0	0	0	0	0	0	48	36	120	41	38	120	20	17	99	BRIX1;biogenesis of ribosomes BRX1 ;;
ENSG00000113504	27	24	144	0	0	0	0	0	0	0	0	0	0	0	0	0	0	0	SLC12A7;solute carrier family 12 member 7 ;;
ENSG00000113552	38	31	136	0	0	0	43	34	99	137	96	107	70	56	120	38	34	92	GNPDA1;glucosamine-6-phosphate deaminase 1 ;;
ENSG00000113558	160	186	108	65	74	84	105	124	80	194	229	126	362	399	108	93	116	84	SKP1;S-phase kinase associated protein 1 ;;
ENSG00000113569	20	11	115	0	0	0	0	0	0	0	0	0	0	0	0	0	0	0	NUP155;nucleoporin 155 ;;
ENSG00000113575	119	96	119	41	27	102	90	74	92	185	146	122	141	111	107	55	42	93	PPP2CA;protein phosphatase 2 catalytic subunit alpha ;;
ENSG00000113580	39	27	128	0	0	0	0	0	0	52	41	150	0	0	0	0	0	0	NR3C1;nuclear receptor subfamily 3 group C member 1 ;;
ENSG00000113583	72	53	150	0	0	0	30	24	129	90	65	173	27	21	172	20	15	101	C5orf15;chromosome 5 open reading frame 15 ;;
ENSG00000113597	20	12	115	0	0	0	0	0	0	0	0	0	0	0	0	0	0	0	TRAPPC13;trafficking protein particle complex subunit 13 ;;
ENSG00000113621	51	42	105	0	0	0	25	22	110	41	31	112	25	23	102	0	0	0	TXNDC15;thioredoxin domain containing 15 ;;
ENSG00000113643	107	69	119	0	0	0	40	28	122	91	64	141	93	54	93	0	0	0	RARS1;arginyl-tRNA synthetase 1 ;;
ENSG00000113645	31	27	112	0	0	0	0	0	0	22	16	133	23	18	112	0	0	0	WWC1;WW and C2 domain containing 1 ;;
ENSG00000113648	102	77	116	27	20	104	76	63	101	71	57	124	119	94	99	0	0	0	MACROH2A1;macroH2A.1 histone ;;
ENSG00000113649	0	0	0	0	0	0	0	0	0	22	16	227	0	0	0	0	0	0	TCERG1;transcription elongation regulator 1 ;;
ENSG00000113658	30	23	175	0	0	0	0	0	0	0	0	0	0	0	0	0	0	0	SMAD5;SMAD family member 5 ;;
ENSG00000113712	65	44	166	0	0	0	29	20	129	58	46	169	57	47	120	24	20	110	CSNK1A1;casein kinase 1 alpha 1 ;;
ENSG00000113716	0	0	0	0	0	0	0	0	0	41	30	163	20	17	125	0	0	0	HMGXB3;HMG-box containing 3 ;;
ENSG00000113719	62	47	110	0	0	0	35	24	97	57	42	125	99	79	99	0	0	0	ERGIC1;endoplasmic reticulum-golgi intermediate compartment 1 ;;
ENSG00000113732	110	91	99	56	44	81	68	54	85	217	161	104	450	357	91	141	116	84	ATP6V0E1;ATPase H+ transporting V0 subunit e1 ;;
ENSG00000113734	0	0	0	0	0	0	0	0	0	20	15	119	21	18	91	0	0	0	BNIP1;BCL2 interacting protein 1 ;;
ENSG00000113739	23	19	176	22	17	101	34	22	127	78	63	146	0	0	0	28	19	174	STC2;stanniocalcin 2 ;;
ENSG00000113742	0	0	0	0	0	0	0	0	0	39	26	164	0	0	0	0	0	0	CPEB4;cytoplasmic polyadenylation element binding protein 4 ;;
ENSG00000113758	86	65	132	0	0	0	38	24	106	118	80	137	0	0	0	0	0	0	DBN1;drebrin 1 ;;
ENSG00000113810	57	52	186	0	0	0	23	25	140	29	25	183	21	13	117	0	0	0	SMC4;structural maintenance of chromosomes 4 ;;
ENSG00000113811	0	0	0	0	0	0	23	18	120	21	16	121	27	24	102	60	48	78	SELENOK;selenoprotein K ;;
ENSG00000113845	37	26	108	0	0	0	24	18	83	48	31	176	92	69	105	27	22	86	TIMMDC1;translocase of inner mitochondrial membrane domain containing 1 ;;
ENSG00000113851	0	0	0	0	0	0	0	0	0	0	0	0	22	20	82	0	0	0	CRBN;cereblon ;;
ENSG00000114019	0	0	0	20	15	116	44	34	149	49	29	137	0	0	0	0	0	0	AMOTL2;angiomotin like 2 ;;
ENSG00000114021	79	57	115	0	0	0	37	21	95	49	35	123	166	132	98	0	0	0	NIT2;nitrilase family member 2 ;;
ENSG00000114023	44	33	108	0	0	0	0	0	0	42	30	110	94	72	83	33	28	61	FAM162A;family with sequence similarity 162 member A ;;
ENSG00000114026	0	0	0	0	0	0	0	0	0	0	0	0	24	23	94	0	0	0	OGG1;8-oxoguanine DNA glycosylase ;;
ENSG00000114030	44	34	133	0	0	0	23	19	128	52	43	141	31	19	92	0	0	0	KPNA1;karyopherin subunit alpha 1 ;;
ENSG00000114054	28	28	117	0	0	0	0	0	0	28	27	122	35	38	117	0	0	0	PCCB;propionyl-CoA carboxylase subunit beta ;;
ENSG00000114062	23	17	118	0	0	0	0	0	0	21	15	134	0	0	0	0	0	0	UBE3A;ubiquitin protein ligase E3A ;;
ENSG00000114125	36	29	97	42	31	74	47	43	101	115	81	106	254	216	85	134	115	74	RNF7;ring finger protein 7 ;;
ENSG00000114209	38	24	140	0	0	0	0	0	0	48	41	139	44	28	119	0	0	0	PDCD10;programmed cell death 10 ;;
ENSG00000114270	37	20	180	0	0	0	27	12	198	50	24	239	0	0	0	0	0	0	COL7A1;collagen type VII alpha 1 chain ;;
ENSG00000114346	119	79	148	0	0	0	52	38	151	86	72	176	69	49	163	0	0	0	ECT2;epithelial cell transforming 2 ;;
ENSG00000114353	41	30	81	0	0	0	25	18	70	38	28	114	56	37	94	0	0	0	GNAI2;G protein subunit alpha i2 ;;
ENSG00000114354	100	77	131	0	0	0	76	58	118	136	96	145	99	81	133	0	0	0	TFG;trafficking from ER to golgi regulator ;;
ENSG00000114383	0	0	0	0	0	0	0	0	0	29	26	106	81	69	94	24	17	95	TUSC2;tumor suppressor 2%2C mitochondrial calcium regulator ;;
ENSG00000114391	583	445	75	488	383	73	651	496	66	714	550	91	2491	1990	70	1384	1145	65	RPL24;ribosomal protein L24 ;;
ENSG00000114395	0	0	0	0	0	0	0	0	0	0	0	0	28	22	83	0	0	0	CYB561D2;cytochrome b561 family member D2 ;;
ENSG00000114405	0	0	0	0	0	0	0	0	0	0	0	0	50	28	72	0	0	0	C3orf14;chromosome 3 open reading frame 14 ;;
ENSG00000114416	36	30	136	0	0	0	31	21	111	36	30	131	45	34	89	0	0	0	FXR1;FMR1 autosomal homolog 1 ;;
ENSG00000114446	0	0	0	0	0	0	0	0	0	0	0	0	50	41	82	0	0	0	IFT57;intraflagellar transport 57 ;;
ENSG00000114480	75	50	128	0	0	0	35	25	117	72	50	141	55	41	131	0	0	0	GBE1;1%2C4-alpha-glucan branching enzyme 1 ;;
ENSG00000114491	35	27	114	0	0	0	0	0	0	40	29	104	44	38	100	0	0	0	UMPS;uridine monophosphate synthetase ;;
ENSG00000114503	23	15	157	0	0	0	0	0	0	35	25	135	63	54	109	0	0	0	NCBP2;nuclear cap binding protein subunit 2 ;;
ENSG00000114520	0	0	0	0	0	0	0	0	0	25	17	146	0	0	0	0	0	0	SNX4;sorting nexin 4 ;;
ENSG00000114573	32	24	155	0	0	0	26	14	128	49	36	169	0	0	0	0	0	0	ATP6V1A;ATPase H+ transporting V1 subunit A ;;
ENSG00000114650	23	16	112	0	0	0	0	0	0	21	18	155	27	15	87	0	0	0	SCAP;SREBF chaperone ;;
ENSG00000114686	60	40	103	0	0	0	21	19	76	51	39	101	120	92	84	0	0	0	MRPL3;mitochondrial ribosomal protein L3 ;;
ENSG00000114738	0	0	0	0	0	0	0	0	0	24	18	112	31	28	116	0	0	0	MAPKAPK3;MAPK activated protein kinase 3 ;;
ENSG00000114744	0	0	0	0	0	0	0	0	0	26	19	116	25	23	125	0	0	0	COMMD2;COMM domain containing 2 ;;
ENSG00000114767	21	12	74	0	0	0	20	9	68	25	15	127	40	29	91	0	0	0	RRP9;ribosomal RNA processing 9%2C U3 small nucleolar RNA binding protein ;;
ENSG00000114779	23	17	136	0	0	0	0	0	0	20	14	85	54	39	103	0	0	0	ABHD14B;abhydrolase domain containing 14B ;;
ENSG00000114784	27	19	119	0	0	0	0	0	0	56	40	94	69	59	106	39	32	84	EIF1B;eukaryotic translation initiation factor 1B ;;
ENSG00000114850	106	58	109	65	44	94	76	59	97	113	67	122	202	133	102	88	62	96	SSR3;signal sequence receptor subunit 3 ;;
ENSG00000114867	132	112	102	32	27	130	104	86	109	136	120	126	56	49	125	0	0	0	EIF4G1;eukaryotic translation initiation factor 4 gamma 1 ;;
ENSG00000114902	90	71	110	45	38	77	83	60	80	109	79	111	246	193	88	101	88	61	SPCS1;signal peptidase complex subunit 1 ;;
ENSG00000114942	330	266	85	262	204	67	394	316	69	400	322	95	1527	1234	74	804	679	64	EEF1B2;eukaryotic translation elongation factor 1 beta 2 ;;
ENSG00000114956	54	46	110	0	0	0	46	37	94	81	63	124	215	171	100	47	38	71	DGUOK;deoxyguanosine kinase ;;
ENSG00000114978	43	34	154	0	0	0	28	21	93	59	41	175	57	41	105	0	0	0	MOB1A;MOB kinase activator 1A ;;
ENSG00000114988	27	21	119	0	0	0	0	0	0	37	26	134	0	0	0	0	0	0	LMAN2L;lectin%2C mannose binding 2 like ;;
ENSG00000114993	0	0	0	0	0	0	0	0	0	22	15	142	0	0	0	0	0	0	RTKN;rhotekin ;;
ENSG00000115042	21	19	106	0	0	0	0	0	0	0	0	0	37	30	87	0	0	0	FAHD2A;fumarylacetoacetate hydrolase domain containing 2A ;;
ENSG00000115053	358	185	117	179	107	115	359	196	107	544	276	121	273	127	103	117	68	116	NCL;nucleolin ;;
ENSG00000115073	0	0	0	0	0	0	0	0	0	0	0	0	55	34	105	0	0	0	ACTR1B;actin related protein 1B ;;
ENSG00000115084	38	25	154	0	0	0	23	17	151	21	16	162	24	20	137	0	0	0	SLC35F5;solute carrier family 35 member F5 ;;
ENSG00000115091	179	119	120	0	0	0	100	70	101	146	100	127	122	83	100	24	22	106	ACTR3;actin related protein 3 ;;
ENSG00000115107	37	27	112	0	0	0	0	0	0	32	27	196	25	16	121	0	0	0	STEAP3;STEAP3 metalloreductase ;;
ENSG00000115128	97	67	122	71	51	109	73	52	133	127	92	114	314	218	95	140	92	97	SF3B6;splicing factor 3b subunit 6 ;;
ENSG00000115129	75	53	99	0	0	0	33	26	84	259	191	134	194	139	91	23	15	83	TP53I3;tumor protein p53 inducible protein 3 ;;
ENSG00000115145	21	15	123	0	0	0	0	0	0	0	0	0	0	0	0	0	0	0	STAM2;signal transducing adaptor molecule 2 ;;
ENSG00000115159	36	30	158	0	0	0	0	0	0	48	40	150	0	0	0	0	0	0	GPD2;glycerol-3-phosphate dehydrogenase 2 ;;
ENSG00000115163	0	0	0	0	0	0	0	0	0	0	0	0	31	21	99	0	0	0	CENPA;centromere protein A ;;
ENSG00000115170	21	19	134	0	0	0	0	0	0	20	12	133	0	0	0	0	0	0	ACVR1;activin A receptor type 1 ;;
ENSG00000115204	21	15	114	0	0	0	22	18	106	22	8	121	83	59	103	0	0	0	MPV17;mitochondrial inner membrane protein MPV17 ;;
ENSG00000115207	30	21	108	0	0	0	0	0	0	37	29	153	44	24	142	0	0	0	GTF3C2;general transcription factor IIIC subunit 2 ;;
ENSG00000115211	52	29	111	0	0	0	26	15	85	73	40	158	64	22	100	0	0	0	EIF2B4;eukaryotic translation initiation factor 2B subunit delta ;;
ENSG00000115216	70	50	96	23	16	84	58	49	86	138	102	117	118	93	85	0	0	0	NRBP1;nuclear receptor binding protein 1 ;;
ENSG00000115233	110	88	100	35	29	65	74	58	84	125	108	100	155	124	88	26	22	87	PSMD14;proteasome 26S subunit%2C non-ATPase 14 ;;
ENSG00000115234	128	95	110	0	0	0	49	32	89	103	82	124	187	156	99	0	0	0	SNX17;sorting nexin 17 ;;
ENSG00000115239	0	0	0	0	0	0	0	0	0	21	14	124	0	0	0	0	0	0	ASB3;ankyrin repeat and SOCS box containing 3 ;;
ENSG00000115241	147	68	108	29	12	107	62	27	93	115	49	104	163	61	96	35	20	93	PPM1G;protein phosphatase%2C Mg2+/Mn2+ dependent 1G ;;
ENSG00000115255	0	0	0	0	0	0	0	0	0	0	0	0	27	26	94	0	0	0	REEP6;receptor accessory protein 6 ;;
ENSG00000115268	215	169	85	144	117	76	194	161	69	277	227	88	1298	1087	75	608	536	74	RPS15;ribosomal protein S15 ;;
ENSG00000115274	23	16	96	0	0	0	0	0	0	34	26	98	66	61	102	0	0	0	INO80B;INO80 complex subunit B ;;
ENSG00000115275	37	28	103	0	0	0	26	22	108	89	73	143	0	0	0	0	0	0	MOGS;mannosyl-oligosaccharide glucosidase ;;
ENSG00000115286	32	26	83	0	0	0	28	21	89	33	27	124	133	103	99	32	26	58	NDUFS7;NADH:ubiquinone oxidoreductase core subunit S7 ;;
ENSG00000115289	0	0	0	0	0	0	0	0	0	33	14	222	34	9	107	0	0	0	PCGF1;polycomb group ring finger 1 ;;
ENSG00000115295	30	22	155	0	0	0	0	0	0	37	28	215	24	17	120	0	0	0	CLIP4;CAP-Gly domain containing linker protein family member 4 ;;
ENSG00000115306	149	108	160	37	33	201	104	83	158	164	126	191	0	0	0	0	0	0	SPTBN1;spectrin beta%2C non-erythrocytic 1 ;;
ENSG00000115307	140	60	103	42	25	145	84	41	98	160	74	147	237	96	74	54	18	72	AUP1;AUP1 lipid droplet regulating VLDL assembly factor ;;
ENSG00000115310	435	332	133	169	114	111	341	259	109	465	317	133	333	258	124	149	123	106	RTN4;reticulon 4 ;;
ENSG00000115317	0	0	0	0	0	0	0	0	0	34	15	107	27	7	141	0	0	0	HTRA2;HtrA serine peptidase 2 ;;
ENSG00000115350	28	20	91	0	0	0	22	20	105	54	43	75	219	175	74	61	50	56	POLE4;DNA polymerase epsilon 4%2C accessory subunit ;;
ENSG00000115355	0	0	0	0	0	0	0	0	0	21	16	214	0	0	0	0	0	0	CCDC88A;coiled-coil domain containing 88A ;;
ENSG00000115364	41	32	106	0	0	0	0	0	0	42	31	115	77	55	95	0	0	0	MRPL19;mitochondrial ribosomal protein L19 ;;
ENSG00000115365	26	16	130	0	0	0	0	0	0	22	18	160	25	16	163	0	0	0	LANCL1;LanC like 1 ;;
ENSG00000115368	39	31	146	0	0	0	0	0	0	38	32	184	24	19	135	0	0	0	WDR75;WD repeat domain 75 ;;
ENSG00000115392	23	19	202	0	0	0	0	0	0	30	22	160	28	21	156	0	0	0	FANCL;FA complementation group L ;;
ENSG00000115414	77	54	199	0	0	0	45	30	161	54	42	175	0	0	0	0	0	0	FN1;fibronectin 1 ;;
ENSG00000115415	96	61	116	0	0	0	40	35	124	82	57	148	48	35	110	0	0	0	STAT1;signal transducer and activator of transcription 1 ;;
ENSG00000115419	50	39	184	0	0	0	31	23	143	82	54	197	0	0	0	0	0	0	GLS;glutaminase ;;
ENSG00000115421	0	0	0	0	0	0	0	0	0	21	10	196	0	0	0	0	0	0	PAPOLG;poly(A) polymerase gamma ;;
ENSG00000115446	33	24	121	0	0	0	0	0	0	51	37	123	48	30	141	0	0	0	UNC50;unc-50 inner nuclear membrane RNA binding protein ;;
ENSG00000115457	101	79	96	0	0	0	70	50	83	90	74	107	134	114	86	0	0	0	IGFBP2;insulin like growth factor binding protein 2 ;;
ENSG00000115484	454	311	107	138	107	88	302	207	90	444	308	108	409	312	95	128	94	94	CCT4;chaperonin containing TCP1 subunit 4 ;;
ENSG00000115486	28	18	98	0	0	0	0	0	0	23	15	107	34	28	99	0	0	0	GGCX;gamma-glutamyl carboxylase ;;
ENSG00000115514	31	24	111	0	0	0	0	0	0	45	30	137	41	32	103	0	0	0	TXNDC9;thioredoxin domain containing 9 ;;
ENSG00000115520	23	16	126	0	0	0	0	0	0	35	28	176	21	16	146	0	0	0	COQ10B;coenzyme Q10B ;;
ENSG00000115524	138	87	140	26	16	172	77	50	134	112	69	167	57	31	130	0	0	0	SF3B1;splicing factor 3b subunit 1 ;;
ENSG00000115525	21	16	159	0	0	0	0	0	0	0	0	0	20	14	114	0	0	0	ST3GAL5;ST3 beta-galactoside alpha-2%2C3-sialyltransferase 5 ;;
ENSG00000115539	44	37	94	0	0	0	0	0	0	40	32	108	49	36	107	0	0	0	PDCL3;phosducin like 3 ;;
ENSG00000115540	37	28	132	0	0	0	21	15	124	46	35	117	56	41	130	0	0	0	MOB4;MOB family member 4%2C phocein ;;
ENSG00000115541	355	276	102	116	94	90	224	181	92	563	435	108	1381	1092	94	296	242	79	HSPE1;heat shock protein family E (Hsp10) member 1 ;;
ENSG00000115548	0	0	0	0	0	0	0	0	0	36	25	192	0	0	0	0	0	0	KDM3A;lysine demethylase 3A ;;
ENSG00000115561	79	59	112	21	15	79	53	43	90	109	78	117	208	161	100	40	35	58	CHMP3;charged multivesicular body protein 3 ;;
ENSG00000115641	0	0	0	0	0	0	21	15	97	35	30	122	32	23	96	27	21	63	FHL2;four and a half LIM domains 2 ;;
ENSG00000115648	183	146	133	21	15	95	59	48	140	158	119	134	117	98	111	0	0	0	MLPH;melanophilin ;;
ENSG00000115649	25	20	157	0	0	0	0	0	0	29	23	123	20	14	127	0	0	0	CNPPD1;cyclin Pas1/PHO80 domain containing 1 ;;
ENSG00000115652	63	54	112	0	0	0	39	25	132	56	46	127	26	24	128	0	0	0	UXS1;UDP-glucuronate decarboxylase 1 ;;
ENSG00000115657	47	45	96	0	0	0	0	0	0	41	38	149	22	14	115	0	0	0	ABCB6;ATP binding cassette subfamily B member 6 (Langereis blood group) ;;
ENSG00000115661	0	0	0	0	0	0	0	0	0	0	0	0	56	44	114	0	0	0	STK16;serine/threonine kinase 16 ;;
ENSG00000115677	194	127	112	26	24	130	118	84	102	146	98	127	164	119	111	23	17	134	HDLBP;high density lipoprotein binding protein ;;
ENSG00000115685	58	44	88	0	0	0	0	0	0	63	47	102	119	80	85	0	0	0	PPP1R7;protein phosphatase 1 regulatory subunit 7 ;;
ENSG00000115694	23	21	144	0	0	0	0	0	0	28	22	144	64	40	114	0	0	0	STK25;serine/threonine kinase 25 ;;
ENSG00000115738	42	30	130	130	89	131	141	107	131	71	47	131	99	68	115	213	157	114	ID2;inhibitor of DNA binding 2 ;;
ENSG00000115750	22	15	131	0	0	0	0	0	0	0	0	0	0	0	0	0	0	0	TAF1B;TATA-box binding protein associated factor%2C RNA polymerase I subunit B ;;
ENSG00000115756	94	70	106	33	27	86	78	64	92	64	54	114	215	171	97	48	42	73	HPCAL1;hippocalcin like 1 ;;
ENSG00000115758	54	32	123	72	39	123	71	40	109	72	46	148	136	97	124	133	84	102	ODC1;ornithine decarboxylase 1 ;;
ENSG00000115760	34	25	183	0	0	0	0	0	0	0	0	0	0	0	0	0	0	0	BIRC6;baculoviral IAP repeat containing 6 ;;
ENSG00000115761	29	23	112	0	0	0	23	17	104	28	21	107	32	18	111	0	0	0	NOL10;nucleolar protein 10 ;;
ENSG00000115762	34	19	123	26	22	152	40	32	118	85	71	156	56	45	153	0	0	0	PLEKHB2;pleckstrin homology domain containing B2 ;;
ENSG00000115806	82	62	122	0	0	0	34	30	80	82	59	115	90	69	109	0	0	0	GORASP2;golgi reassembly stacking protein 2 ;;
ENSG00000115816	52	41	97	0	0	0	24	15	135	49	29	95	45	34	116	0	0	0	CEBPZ;CCAAT enhancer binding protein zeta ;;
ENSG00000115828	126	88	102	39	29	111	67	50	92	162	115	135	66	50	124	33	24	116	QPCT;glutaminyl-peptide cyclotransferase ;;
ENSG00000115839	36	24	156	0	0	0	0	0	0	42	28	155	0	0	0	0	0	0	RAB3GAP1;RAB3 GTPase activating protein catalytic subunit 1 ;;
ENSG00000115866	69	50	115	0	0	0	25	15	134	49	33	99	72	49	118	0	0	0	DARS1;aspartyl-tRNA synthetase 1 ;;
ENSG00000115875	189	128	141	57	32	148	126	84	126	213	144	148	211	154	96	36	28	107	SRSF7;serine and arginine rich splicing factor 7 ;;
ENSG00000115884	171	133	139	0	0	0	116	94	119	299	226	144	73	51	126	31	28	137	SDC1;syndecan 1 ;;
ENSG00000115902	22	18	111	0	0	0	0	0	0	0	0	0	0	0	0	0	0	0	SLC1A4;solute carrier family 1 member 4 ;;
ENSG00000115919	420	304	97	31	20	83	147	113	84	321	235	109	468	357	88	31	24	63	KYNU;kynureninase ;;
ENSG00000115942	30	23	175	0	0	0	0	0	0	0	0	0	0	0	0	0	0	0	ORC2;origin recognition complex subunit 2 ;;
ENSG00000115944	82	63	101	49	33	95	62	43	83	109	80	112	225	150	95	80	54	79	COX7A2L;cytochrome c oxidase subunit 7A2 like ;;
ENSG00000115946	46	31	97	0	0	0	32	24	102	54	41	124	40	35	105	0	0	0	PNO1;partner of NOB1 homolog ;;
ENSG00000115947	36	29	117	0	0	0	0	0	0	36	24	138	39	27	117	0	0	0	ORC4;origin recognition complex subunit 4 ;;
ENSG00000115963	0	0	0	40	30	125	27	23	114	38	31	166	0	0	0	21	17	126	RND3;Rho family GTPase 3 ;;
ENSG00000115970	32	22	140	0	0	0	23	16	107	22	19	158	0	0	0	0	0	0	THADA;THADA armadillo repeat containing ;;
ENSG00000116001	29	23	239	0	0	0	0	0	0	38	30	209	0	0	0	0	0	0	TIA1;TIA1 cytotoxic granule associated RNA binding protein ;;
ENSG00000116005	71	50	126	0	0	0	35	31	119	81	58	139	23	19	116	0	0	0	PCYOX1;prenylcysteine oxidase 1 ;;
ENSG00000116016	24	23	139	24	18	144	48	40	130	36	31	173	31	24	121	0	0	0	EPAS1;endothelial PAS domain protein 1 ;;
ENSG00000116030	60	41	103	0	0	0	52	38	87	85	67	124	109	81	97	38	26	113	SUMO1;small ubiquitin like modifier 1 ;;
ENSG00000116044	110	79	127	0	0	0	51	46	115	134	110	142	83	73	121	0	0	0	NFE2L2;NFE2 like bZIP transcription factor 2 ;;
ENSG00000116062	81	53	121	0	0	0	34	24	118	50	31	138	51	35	113	0	0	0	MSH6;mutS homolog 6 ;;
ENSG00000116095	0	0	0	0	0	0	0	0	0	31	22	128	21	17	116	0	0	0	PLEKHA3;pleckstrin homology domain containing A3 ;;
ENSG00000116096	83	68	106	22	19	67	51	39	68	140	110	102	205	178	91	44	37	76	SPR;sepiapterin reductase ;;
ENSG00000116120	64	44	102	0	0	0	27	18	83	37	25	116	68	48	116	0	0	0	FARSB;phenylalanyl-tRNA synthetase subunit beta ;;
ENSG00000116133	169	132	124	0	0	0	62	50	106	128	100	128	68	57	115	0	0	0	DHCR24;24-dehydrocholesterol reductase ;;
ENSG00000116161	137	110	91	82	59	79	142	105	82	185	152	103	262	203	89	109	84	83	CACYBP;calcyclin binding protein ;;
ENSG00000116171	65	42	142	0	0	0	27	19	97	56	42	119	74	64	107	24	20	105	SCP2;sterol carrier protein 2 ;;
ENSG00000116209	111	81	117	37	30	118	67	53	109	118	86	125	64	46	103	27	22	109	TMEM59;transmembrane protein 59 ;;
ENSG00000116212	27	24	141	0	0	0	0	0	0	22	19	118	0	0	0	0	0	0	LRRC42;leucine rich repeat containing 42 ;;
ENSG00000116213	0	0	0	0	0	0	0	0	0	22	16	131	0	0	0	0	0	0	WRAP73;WD repeat containing%2C antisense to TP73 ;;
ENSG00000116221	53	35	95	0	0	0	28	21	86	42	32	108	98	78	96	0	0	0	MRPL37;mitochondrial ribosomal protein L37 ;;
ENSG00000116237	41	32	119	0	0	0	0	0	0	39	31	124	61	46	112	0	0	0	ICMT;isoprenylcysteine carboxyl methyltransferase ;;
ENSG00000116251	212	150	102	200	155	76	251	196	78	345	277	105	1401	1111	89	754	611	73	RPL22;ribosomal protein L22 ;;
ENSG00000116260	87	73	135	0	0	0	35	25	122	57	42	144	34	31	118	0	0	0	QSOX1;quiescin sulfhydryl oxidase 1 ;;
ENSG00000116266	22	19	164	0	0	0	0	0	0	26	21	145	0	0	0	0	0	0	STXBP3;syntaxin binding protein 3 ;;
ENSG00000116285	39	28	147	25	19	109	0	0	0	79	54	175	36	27	138	30	23	121	ERRFI1;ERBB receptor feedback inhibitor 1 ;;
ENSG00000116288	173	140	93	64	48	68	135	99	73	161	131	93	540	447	86	126	108	65	PARK7;Parkinsonism associated deglycase ;;
ENSG00000116337	20	18	159	0	0	0	0	0	0	0	0	0	0	0	0	0	0	0	AMPD2;adenosine monophosphate deaminase 2 ;;
ENSG00000116350	0	0	0	0	0	0	0	0	0	25	20	113	0	0	0	0	0	0	SRSF4;serine and arginine rich splicing factor 4 ;;
ENSG00000116406	0	0	0	0	0	0	0	0	0	20	16	207	0	0	0	0	0	0	EDEM3;ER degradation enhancing alpha-mannosidase like protein 3 ;;
ENSG00000116455	39	29	103	0	0	0	0	0	0	43	26	135	48	37	109	0	0	0	WDR77;WD repeat domain 77 ;;
ENSG00000116459	151	109	103	32	22	43	78	57	80	157	123	110	255	201	102	53	42	63	ATP5PB;ATP synthase peripheral stalk-membrane subunit b ;;
ENSG00000116473	0	0	0	0	0	0	0	0	0	0	0	0	34	30	93	0	0	0	RAP1A;RAP1A%2C member of RAS oncogene family ;;
ENSG00000116478	72	41	113	20	13	93	47	35	118	78	46	154	38	26	107	0	0	0	HDAC1;histone deacetylase 1 ;;
ENSG00000116489	64	50	132	0	0	0	0	0	0	65	49	157	43	31	140	0	0	0	CAPZA1;capping actin protein of muscle Z-line subunit alpha 1 ;;
ENSG00000116514	0	0	0	0	0	0	0	0	0	28	22	166	0	0	0	0	0	0	RNF19B;ring finger protein 19B ;;
ENSG00000116521	70	45	123	24	13	104	45	28	92	45	32	123	113	74	88	22	17	112	SCAMP3;secretory carrier membrane protein 3 ;;
ENSG00000116560	99	63	138	0	0	0	43	28	144	62	36	149	48	33	140	0	0	0	SFPQ;splicing factor proline and glutamine rich ;;
ENSG00000116584	0	0	0	0	0	0	0	0	0	26	19	163	0	0	0	0	0	0	ARHGEF2;Rho/Rac guanine nucleotide exchange factor 2 ;;
ENSG00000116586	55	41	93	0	0	0	37	26	75	72	61	91	316	237	87	56	45	81	LAMTOR2;late endosomal/lysosomal adaptor%2C MAPK and MTOR activator 2 ;;
ENSG00000116604	0	0	0	0	0	0	25	20	107	68	52	145	20	16	124	0	0	0	MEF2D;myocyte enhancer factor 2D ;;
ENSG00000116641	0	0	0	0	0	0	0	0	0	21	14	164	0	0	0	0	0	0	DOCK7;dedicator of cytokinesis 7 ;;
ENSG00000116649	25	18	124	0	0	0	26	19	56	35	24	103	199	129	77	45	37	55	SRM;spermidine synthase ;;
ENSG00000116661	0	0	0	0	0	0	0	0	0	0	0	0	22	15	133	0	0	0	FBXO2;F-box protein 2 ;;
ENSG00000116670	0	0	0	0	0	0	0	0	0	0	0	0	63	46	106	0	0	0	MAD2L2;mitotic arrest deficient 2 like 2 ;;
ENSG00000116679	32	20	137	0	0	0	0	0	0	32	20	136	21	16	138	0	0	0	IVNS1ABP;influenza virus NS1A binding protein ;;
ENSG00000116685	33	27	116	0	0	0	0	0	0	44	33	136	33	28	94	0	0	0	KIAA2013;KIAA2013 ;;
ENSG00000116688	38	30	130	0	0	0	0	0	0	22	20	150	0	0	0	0	0	0	MFN2;mitofusin 2 ;;
ENSG00000116698	0	0	0	0	0	0	0	0	0	31	23	221	22	15	122	0	0	0	SMG7;SMG7 nonsense mediated mRNA decay factor ;;
ENSG00000116711	34	23	155	0	0	0	0	0	0	0	0	0	0	0	0	0	0	0	PLA2G4A;phospholipase A2 group IVA ;;
ENSG00000116717	0	0	0	59	39	104	63	46	95	146	102	128	0	0	0	72	53	105	GADD45A;growth arrest and DNA damage inducible alpha ;;
ENSG00000116729	20	13	93	0	0	0	0	0	0	0	0	0	0	0	0	0	0	0	WLS;Wnt ligand secretion mediator ;;
ENSG00000116741	0	0	0	0	0	0	26	19	104	25	20	120	0	0	0	0	0	0	RGS2;regulator of G protein signaling 2 ;;
ENSG00000116747	27	22	164	0	0	0	0	0	0	27	18	174	0	0	0	0	0	0	RO60;Ro60%2C Y RNA binding protein ;;
ENSG00000116750	25	18	122	0	0	0	0	0	0	21	16	143	40	31	132	0	0	0	UCHL5;ubiquitin C-terminal hydrolase L5 ;;
ENSG00000116752	0	0	0	0	0	0	0	0	0	43	30	110	44	34	87	0	0	0	BCAS2;BCAS2 pre-mRNA processing factor ;;
ENSG00000116754	32	25	179	0	0	0	33	26	166	44	32	187	27	19	106	0	0	0	SRSF11;serine and arginine rich splicing factor 11 ;;
ENSG00000116774	26	18	103	0	0	0	0	0	0	0	0	0	0	0	0	0	0	0	OLFML3;olfactomedin like 3 ;;
ENSG00000116786	0	0	0	0	0	0	0	0	0	26	22	149	0	0	0	0	0	0	PLEKHM2;pleckstrin homology and RUN domain containing M2 ;;
ENSG00000116791	85	59	145	0	0	0	48	32	112	86	66	133	86	59	128	0	0	0	CRYZ;crystallin zeta ;;
ENSG00000116815	0	0	0	0	0	0	0	0	0	20	15	143	0	0	0	0	0	0	CD58;CD58 molecule ;;
ENSG00000116857	49	37	90	0	0	0	27	18	102	72	64	109	77	59	100	0	0	0	TMEM9;transmembrane protein 9 ;;
ENSG00000116863	0	0	0	0	0	0	0	0	0	29	26	140	22	21	104	0	0	0	ADPRS;ADP-ribosylserine hydrolase ;;
ENSG00000116871	56	41	109	0	0	0	52	39	101	92	68	133	56	43	104	32	26	107	MAP7D1;MAP7 domain containing 1 ;;
ENSG00000116898	37	24	85	0	0	0	35	19	56	41	27	98	206	161	79	52	39	66	MRPS15;mitochondrial ribosomal protein S15 ;;
ENSG00000116906	34	26	115	0	0	0	0	0	0	21	14	148	47	30	105	0	0	0	GNPAT;glyceronephosphate O-acyltransferase ;;
ENSG00000116918	34	27	157	0	0	0	0	0	0	29	27	171	0	0	0	0	0	0	TSNAX;translin associated factor X ;;
ENSG00000116954	0	0	0	26	19	147	0	0	0	35	30	141	24	18	146	32	25	96	RRAGC;Ras related GTP binding C ;;
ENSG00000116977	31	25	137	0	0	0	0	0	0	39	37	162	34	23	103	0	0	0	LGALS8;galectin 8 ;;
ENSG00000117020	0	0	0	0	0	0	0	0	0	0	0	0	21	15	137	0	0	0	AKT3;AKT serine/threonine kinase 3 ;;
ENSG00000117054	0	0	0	0	0	0	0	0	0	21	18	140	0	0	0	0	0	0	ACADM;acyl-CoA dehydrogenase medium chain ;;
ENSG00000117114	27	21	140	0	0	0	0	0	0	0	0	0	0	0	0	0	0	0	ADGRL2;adhesion G protein-coupled receptor L2 ;;
ENSG00000117118	69	55	92	24	18	74	58	44	86	63	50	112	159	121	85	46	37	65	SDHB;succinate dehydrogenase complex iron sulfur subunit B ;;
ENSG00000117133	35	22	112	0	0	0	0	0	0	44	26	154	38	25	91	0	0	0	RPF1;ribosome production factor 1 homolog ;;
ENSG00000117139	0	0	0	0	0	0	0	0	0	42	26	170	0	0	0	0	0	0	KDM5B;lysine demethylase 5B ;;
ENSG00000117153	0	0	0	0	0	0	0	0	0	22	17	248	0	0	0	0	0	0	KLHL12;kelch like family member 12 ;;
ENSG00000117298	0	0	0	0	0	0	29	27	130	69	48	131	0	0	0	0	0	0	ECE1;endothelin converting enzyme 1 ;;
ENSG00000117305	0	0	0	0	0	0	0	0	0	0	0	0	23	19	111	0	0	0	HMGCL;3-hydroxy-3-methylglutaryl-CoA lyase ;;
ENSG00000117308	45	10	101	0	0	0	0	0	0	49	15	151	62	21	92	0	0	0	GALE;UDP-galactose-4-epimerase ;;
ENSG00000117318	72	35	96	0	0	0	43	21	104	244	108	114	189	87	105	52	27	70	ID3;inhibitor of DNA binding 3%2C HLH protein ;;
ENSG00000117335	146	115	175	33	19	115	102	75	149	206	155	177	23	16	163	24	17	160	CD46;CD46 molecule ;;
ENSG00000117360	32	27	131	0	0	0	0	0	0	38	31	157	0	0	0	0	0	0	PRPF3;pre-mRNA processing factor 3 ;;
ENSG00000117362	45	25	113	0	0	0	24	21	117	83	48	118	126	51	112	27	19	85	APH1A;aph-1 homolog A%2C gamma-secretase subunit ;;
ENSG00000117385	0	0	0	0	0	0	0	0	0	33	24	128	0	0	0	0	0	0	P3H1;prolyl 3-hydroxylase 1 ;;
ENSG00000117394	186	119	121	0	0	0	115	86	101	261	188	110	59	44	107	26	18	92	SLC2A1;solute carrier family 2 member 1 ;;
ENSG00000117395	64	42	84	28	23	87	41	25	71	59	45	107	142	109	85	47	36	65	EBNA1BP2;EBNA1 binding protein 2 ;;
ENSG00000117399	68	50	100	0	0	0	30	24	98	27	21	98	82	69	96	0	0	0	CDC20;cell division cycle 20 ;;
ENSG00000117410	70	42	110	58	39	125	72	47	104	123	64	110	203	109	108	145	81	128	ATP6V0B;ATPase H+ transporting V0 subunit b ;;
ENSG00000117411	0	0	0	0	0	0	0	0	0	27	26	105	62	48	99	0	0	0	B4GALT2;beta-1%2C4-galactosyltransferase 2 ;;
ENSG00000117419	46	34	114	0	0	0	0	0	0	38	24	96	85	66	94	0	0	0	ERI3;ERI1 exoribonuclease family member 3 ;;
ENSG00000117448	88	36	94	0	0	0	45	21	101	53	35	127	145	60	88	0	0	0	AKR1A1;aldo-keto reductase family 1 member A1 ;;
ENSG00000117450	1571	1168	103	515	375	75	836	626	86	1603	1162	104	2651	2071	97	601	467	74	PRDX1;peroxiredoxin 1 ;;
ENSG00000117475	0	0	0	0	0	0	0	0	0	27	20	175	0	0	0	0	0	0	BLZF1;basic leucine zipper nuclear factor 1 ;;
ENSG00000117500	42	29	165	0	0	0	33	27	113	87	69	147	24	15	136	0	0	0	TMED5;transmembrane p24 trafficking protein 5 ;;
ENSG00000117505	0	0	0	0	0	0	0	0	0	22	19	136	20	19	84	0	0	0	DR1;down-regulator of transcription 1 ;;
ENSG00000117519	51	32	135	0	0	0	28	21	110	51	30	149	20	16	151	0	0	0	CNN3;calponin 3 ;;
ENSG00000117523	49	37	174	0	0	0	22	19	138	61	43	188	0	0	0	0	0	0	PRRC2C;proline rich coiled-coil 2C ;;
ENSG00000117528	42	31	121	0	0	0	0	0	0	0	0	0	37	19	95	0	0	0	ABCD3;ATP binding cassette subfamily D member 3 ;;
ENSG00000117543	0	0	0	0	0	0	0	0	0	20	15	130	40	30	98	0	0	0	DPH5;diphthamide biosynthesis 5 ;;
ENSG00000117592	230	182	99	83	70	93	169	133	88	212	170	123	436	347	87	183	155	72	PRDX6;peroxiredoxin 6 ;;
ENSG00000117593	62	50	117	0	0	0	20	12	124	29	23	154	20	17	116	0	0	0	DARS2;aspartyl-tRNA synthetase 2%2C mitochondrial ;;
ENSG00000117597	0	0	0	0	0	0	0	0	0	30	25	162	0	0	0	0	0	0	UTP25;UTP25 small subunit processome component ;;
ENSG00000117614	21	14	125	0	0	0	0	0	0	41	23	150	49	31	106	0	0	0	SYF2;SYF2 pre-mRNA splicing factor ;;
ENSG00000117616	0	0	0	0	0	0	0	0	0	57	40	191	0	0	0	0	0	0	RSRP1;arginine and serine rich protein 1 ;;
ENSG00000117632	153	110	108	81	53	90	119	79	102	96	68	115	281	200	114	108	77	104	STMN1;stathmin 1 ;;
ENSG00000117640	0	0	0	0	0	0	0	0	0	0	0	0	33	24	129	0	0	0	MTFR1L;mitochondrial fission regulator 1 like ;;
ENSG00000117650	25	19	109	0	0	0	0	0	0	0	0	0	20	18	126	0	0	0	NEK2;NIMA related kinase 2 ;;
[truncated: 4,657 more rows]
