# Supplementary material for: Influenza A virus NS1 effector domain is required for PA-X-mediated host shutoff in infected cells
Source: J Virol. 2024 Apr 17;98(5):e01901-23. doi: 10.1128/jvi.01901-23 (PMC11092343; doi:10.1128/jvi.01901-23)
Supplement: Table S2 — Read and poly(A) analysis summary for individual viral transcripts. [file jvi.01901-23-s0003.xlsx]

## Sheet: Viral_transcripts
S2 Table. Read and poly(A) analysis summary for individual viral transcripts. Nuc.: nuclear; Cyt.: cytoplasmic; WT: wild-type PR8 infected cells; PA(fs): PR8-PA(fs) mutant virus infected cells; N80: PR8-NS1(N80) mutant virus infected cells.
Transcript	Nuc. WT reads	Nuc. WT polyA reads	Nuc. WT polyA length	Nuc. PA(fs) reads	Nuc. PA(fs) polyA reads	Nuc. PA(fs) polyA length	Nuc. N80 reads	Nuc. N80 polyA reads	Nuc. N80 polyA length	Cyt. WT reads	Cyt. WT polyA reads	Cyt. WT polyA length
PB2	27813	23634	50	14300	12272	68	10498	8585	108	12382	10958	61
PB1	14398	11711	60	13850	11487	71	9611	7411	103	11534	9841	65
PA	5017	4011	62	5060	4122	66	3225	2427	113	3194	2696	70
HA	69915	59306	78	75012	63399	86	37004	30139	113	57635	51127	77
NP	145282	121924	85	124065	104538	92	46050	37084	111	109990	96757	86
NA	7220	6153	80	7589	6464	80	4005	3309	116	8121	7230	80
M1	47992	41995	77	32072	28197	83	8912	7467	121	65812	59957	77
M2	8480	5806	84	4572	3220	81	3886	2966	112	18478	14655	91
NS1	34256	29547	53	17350	14994	62	2805	2353	116	32427	29294	57
NEP	4941	2703	78	3898	2303	81	2617	1813	111	7520	5062	81
all	365314	306790	71	297768	250996	77	128613	103554	112	327093	287577	74
